# Supplementary material for: Three-dimensional printing of silica glass with sub-micrometer resolution
Source: Nat Commun. 2023 Jun 7;14:3305. doi: 10.1038/s41467-023-38996-3 (PMC10244462; doi:10.1038/s41467-023-38996-3)
Supplement: Supplementary file 3 — Source Data [file 41467_2023_38996_MOESM3_ESM.xlsx]

## Sheet: Fig. 2a
	Intensity [arb. u.]
Raman shift [cm^-1]	Silica-glass substrate	As printed	300 °C	900 °C
-482.977	738	735	738	743
-474.215	736	733	731	740
-465.459	730	733	732	738
-456.71	731	739	738	738
-447.968	734	735	736	739
-439.234	731	731	735	737
-430.506	735	732	740	739
-421.785	733	746	738	743
-413.071	731	736	733	740
-404.363	731	737	739	734
-395.663	733	734	734	736
-386.97	731	734	735	735
-378.283	732	734	734	734
-369.603	732	732	731	733
-360.93	730	735	732	736
-352.264	733	734	730	735
-343.605	733	731	734	736
-334.952	735	737	738	734
-326.306	730	732	734	735
-317.667	731	732	728	733
-309.034	730	730	735	735
-300.409	728	737	731	735
-291.789	734	732	728	734
-283.177	736	732	737	735
-274.571	731	734	732	736
-265.972	733	733	731	735
-257.38	725	737	737	734
-248.794	733	738	725	732
-240.215	731	731	731	737
-231.642	731	734	732	735
-223.076	730	730	737	736
-214.516	731	734	739	736
-205.963	736	730	731	733
-197.417	729	732	732	732
-188.877	730	731	731	734
-180.344	734	737	733	735
-171.817	728	734	737	733
-163.296	736	736	732	733
-154.782	729	730	737	733
-146.275	731	730	733	734
-137.774	731	731	727	732
-129.279	731	730	732	732
-120.791	730	733	733	734
-112.309	729	734	736	735
-103.833	736	735	732	733
-95.3644	732	730	734	732
-86.9016	734	730	734	732
-78.4453	731	731	733	733
-69.9952	729	733	733	732
-61.5515	734	732	732	733
-53.1141	728	731	732	734
-44.683	736	730	732	731
-36.2581	725	731	731	732
-27.8396	730	731	732	732
-19.4273	733	734	729	733
-11.0212	731	735	732	733
-2.62142	731	736	736	733
5.77217	727	733	736	732
14.1595	731	730	729	733
22.5407	730	732	737	732
30.9157	731	731	731	733
39.2845	735	728	731	733
47.6472	732	731	728	734
56.0037	731	727	729	732
64.354	727	729	736	734
72.6983	730	735	733	733
81.0364	730	733	730	735
89.3684	733	725	730	733
97.6943	730	734	730	734
106.014	730	735	728	734
114.328	733	730	729	734
122.636	739	731	737	734
130.937	751	745	736	737
139.233	777	788	767	740
147.522	871	899	847	752
155.806	999	1091	1011	778
164.084	1146	1335	1161	821
172.355	1235	1529	1318	859
180.621	1266	1553	1399	884
188.88	1285	1634	1422	887
197.134	1305	1639	1467	895
205.382	1304	1611	1432	892
213.623	1337	1587	1439	903
221.859	1331	1583	1420	909
230.089	1339	1562	1425	912
238.313	1375	1572	1468	918
246.531	1412	1560	1422	920
254.743	1398	1592	1458	927
262.95	1426	1596	1473	940
271.15	1496	1607	1472	942
279.345	1539	1615	1504	955
287.534	1510	1647	1523	970
295.717	1550	1640	1535	970
303.894	1587	1694	1577	987
312.065	1590	1698	1596	996
320.23	1638	1727	1586	1000
328.39	1629	1751	1616	1010
336.544	1681	1764	1615	1020
344.692	1709	1768	1613	1040
352.834	1751	1784	1695	1040
360.971	1769	1855	1697	1050
369.102	1818	1851	1704	1050
377.227	1890	1840	1757	1070
385.346	1835	1865	1776	1080
393.46	1929	1900	1784	1080
401.568	1895	1932	1824	1090
409.67	1973	1930	1841	1110
417.767	1950	1953	1854	1120
425.858	1955	1955	1893	1130
433.943	1966	1995	1942	1140
442.022	1966	2018	1972	1130
450.096	1928	2059	1983	1130
458.165	1865	2077	1978	1130
466.227	1920	2188	1983	1130
474.284	1873	2272	2015	1130
482.335	1886	2439	2073	1120
490.381	1851	2439	2099	1130
498.421	1790	2364	2099	1110
506.456	1618	2139	2095	1080
514.485	1422	1864	1888	1030
522.508	1285	1644	1718	968
530.526	1181	1460	1594	912
538.538	1082	1383	1497	889
546.545	1044	1272	1427	860
554.546	1021	1275	1412	843
562.542	995	1209	1356	840
570.532	975	1182	1312	833
578.517	974	1171	1324	822
586.496	979	1155	1268	821
594.469	992	1142	1322	827
602.438	1000	1088	1328	824
610.4	1004	1099	1350	826
618.357	973	1071	1313	825
626.309	913	1049	1314	823
634.255	912	1039	1225	818
642.196	871	1010	1236	800
650.132	865	1020	1183	785
658.062	846	998	1184	782
665.986	838	998	1176	783
673.905	828	970	1176	778
681.819	837	979	1143	779
689.727	818	962	1143	777
697.63	824	959	1145	778
705.528	821	961	1157	778
713.42	825	958	1144	774
721.307	826	949	1155	776
729.188	822	941	1184	772
737.064	825	959	1174	774
744.935	843	946	1197	775
752.8	820	955	1170	778
760.66	836	963	1201	781
768.515	862	962	1205	780
776.364	894	984	1224	788
784.208	946	1040	1295	807
792.047	984	1080	1318	827
799.881	986	1098	1339	836
807.709	983	1078	1312	839
815.532	976	1072	1323	837
823.35	944	1046	1299	835
831.162	915	1000	1300	826
838.969	914	968	1283	819
846.771	892	947	1238	812
854.568	846	930	1251	801
862.359	816	914	1188	794
870.145	800	905	1192	779
877.926	797	946	1187	770
885.702	790	933	1181	768
893.473	783	971	1175	763
901.238	779	997	1178	763
908.998	784	1023	1208	766
916.753	774	1054	1184	762
924.503	777	1065	1222	759
932.247	774	1102	1205	759
939.987	765	1119	1242	759
947.721	763	1183	1240	757
955.45	769	1267	1268	758
963.174	761	1375	1274	759
970.893	762	1456	1268	757
978.607	761	1474	1301	757
986.315	756	1422	1272	754
994.019	764	1296	1264	758
1001.72	759	1206	1277	756
1009.41	771	1108	1306	757
1017.1	767	1048	1310	762
1024.78	781	1007	1300	766
1032.46	789	983	1299	764
1040.13	802	1001	1292	769
1047.8	806	1061	1311	769
1055.46	804	1094	1295	777
1063.12	805	1053	1275	779
1070.77	805	970	1300	774
1078.42	796	929	1287	780
1086.06	798	920	1259	775
1093.7	790	899	1193	772
1101.33	775	891	1237	766
1108.96	768	871	1215	762
1116.58	765	874	1229	757
1124.2	756	874	1220	761
1131.81	757	880	1252	757
1139.42	763	881	1252	758
1147.02	765	865	1224	756
1154.62	760	877	1259	758
1162.21	765	879	1254	762
1169.8	776	885	1277	764
1177.38	773	883	1283	768
1184.96	771	890	1287	760
1192.53	771	884	1283	762
1200.1	764	863	1281	762
1207.66	776	869	1254	762
1215.22	780	875	1308	763
1222.77	771	868	1272	771
1230.32	765	847	1263	761
1237.86	767	833	1271	760
1245.4	764	834	1303	755
1252.94	756	817	1268	758
1260.46	755	812	1260	755
1267.99	743	822	1243	755
1275.5	746	823	1264	752
1283.02	739	817	1279	749
1290.53	738	812	1292	751
1298.03	744	813	1310	751
1305.53	743	819	1341	751
1313.02	742	818	1287	747
1320.51	736	819	1283	749
1328	737	812	1286	746
1335.48	739	818	1291	749
1342.95	741	825	1316	748
1350.42	740	827	1312	747
1357.88	732	830	1321	750
1365.34	738	831	1336	749
1372.8	740	835	1329	748
1380.25	735	838	1349	747
1387.7	739	833	1369	745
1395.14	737	841	1369	746
1402.57	736	842	1330	750
1410	739	841	1347	747
1417.43	738	860	1348	748
1424.85	733	861	1378	750
1432.27	733	874	1350	748
1439.68	737	865	1381	748
1447.09	740	856	1345	748
1454.49	737	881	1391	749
1461.89	740	875	1379	748
1469.28	737	867	1375	748
1476.67	728	853	1321	753
1484.05	735	836	1335	747
1491.43	740	822	1368	747
1498.8	734	821	1330	746
1506.17	739	804	1336	748
1513.54	741	808	1336	749
1520.9	741	802	1381	747
1528.25	736	811	1365	745
1535.6	745	802	1367	744
1542.95	733	801	1400	750
1550.29	741	808	1431	749
1557.63	741	823	1438	751
1564.96	741	822	1451	749
1572.28	742	816	1477	751
1579.61	742	825	1487	752
1586.92	738	839	1486	752
1594.24	734	835	1523	748
1601.54	740	832	1535	749
1608.85	750	846	1548	751
1616.15	745	856	1569	752
1623.44	739	865	1539	747
1630.73	742	859	1503	751
1638.01	736	858	1510	754
1645.29	740	858	1475	758
1652.57	737	856	1441	751
1659.84	737	844	1432	751
1667.11	735	834	1444	752
1674.37	734	841	1397	745
1681.62	734	839	1359	752
1688.88	738	836	1352	750
1696.12	741	833	1309	749
1703.37	732	820	1337	749
1710.61	741	810	1329	751
1717.84	735	803	1324	749
1725.07	729	803	1296	748
1732.29	736	796	1334	750
1739.51	738	791	1323	747
1746.73	733	787	1280	748
1753.94	731	791	1301	749
1761.15	738	784	1320	748
1768.35	738	790	1312	752
1775.54	737	786	1271	748
1782.74	731	783	1314	748
1789.93	737	777	1273	752
1797.11	737	775	1281	749
1804.29	729	785	1297	746
1811.46	732	772	1306	748
1818.63	734	780	1309	747
1825.8	733	788	1303	750
1832.96	734	787	1313	748
1840.11	735	784	1300	749
1847.27	740	783	1290	747
1854.41	735	786	1319	747
1861.56	731	785	1317	750
1868.69	737	779	1301	746
1875.83	738	786	1313	748
1882.96	734	778	1330	752
1890.08	732	783	1306	749
1897.2	738	784	1315	750
1904.32	732	784	1316	751
1911.43	736	789	1313	744
1918.53	736	783	1303	750
1925.64	733	776	1327	750
1932.73	732	782	1333	750
1939.83	731	792	1361	750
1946.92	732	784	1325	747
1954	739	784	1358	747
1961.08	734	789	1353	751
1968.16	742	785	1359	751
1975.23	735	782	1337	746
1982.29	737	788	1379	747
1989.36	728	787	1357	747
1996.41	731	788	1346	752
2003.47	739	790	1350	749
2010.51	739	791	1335	751
2017.56	734	789	1359	745
2024.6	731	783	1393	751
2031.63	738	789	1349	749
2038.67	734	787	1367	747
2045.69	738	791	1377	749
2052.71	737	793	1388	752
2059.73	733	789	1376	750
2066.75	736	799	1388	748
2073.75	734	792	1391	752
2080.76	730	802	1394	751
2087.76	737	792	1379	747
2094.75	733	800	1383	747
2101.75	729	795	1381	748
2108.73	735	794	1397	749
2115.72	735	790	1368	751
2122.69	736	795	1399	752
2129.67	738	805	1407	751
2136.64	733	796	1393	748
2143.6	728	797	1413	753
2150.56	737	801	1417	749
2157.52	735	798	1400	746
2164.47	741	789	1423	751
2171.42	736	790	1412	750
2178.36	738	798	1419	749
2185.3	739	798	1470	749
2192.24	739	802	1433	750
2199.17	741	797	1439	751
2206.09	731	798	1439	751
2213.02	736	797	1451	751
2219.93	736	805	1450	752
2226.85	732	805	1457	751
2233.76	736	819	1465	752
2240.66	737	834	1448	748
2247.56	738	854	1449	752
2254.46	732	869	1465	750
2261.35	733	890	1453	756
2268.23	734	890	1475	755
2275.12	736	882	1469	749
2282	735	881	1458	749
2288.87	739	866	1469	749
2295.74	735	879	1451	752
2302.61	736	872	1470	752
2309.47	731	839	1499	751
2316.33	736	833	1473	748
2323.18	753	840	1498	765
2330.03	738	838	1489	751
2336.87	741	819	1499	756
2343.71	730	809	1505	753
2350.55	733	804	1512	753
2357.38	735	806	1507	753
2364.21	737	797	1501	750
2371.03	736	804	1473	755
2377.85	739	806	1504	752
2384.66	738	785	1541	749
2391.48	734	803	1501	752
2398.28	738	794	1510	752
2405.08	737	797	1500	751
2411.88	732	791	1537	750
2418.67	735	798	1546	755
2425.46	735	802	1545	754
2432.25	736	797	1514	754
2439.03	732	803	1533	756
2445.81	734	792	1541	750
2452.58	741	798	1558	754
2459.35	734	791	1551	754
2466.11	735	803	1568	753
2472.87	732	800	1578	751
2479.63	737	794	1535	754
2486.38	733	799	1574	753
2493.13	732	799	1536	753
2499.87	736	789	1577	754
2506.61	738	806	1571	752
2513.34	737	801	1567	753
2520.08	735	799	1578	753
2526.8	733	799	1595	753
2533.52	734	797	1563	750
2540.24	736	807	1545	753
2546.96	731	804	1613	750
2553.67	737	811	1613	754
2560.37	731	805	1566	751
2567.07	731	815	1566	754
2573.77	733	803	1569	752
2580.46	731	804	1580	752
2587.15	733	809	1562	753
2593.84	734	811	1599	751
2600.52	738	814	1585	755
2607.2	733	813	1631	753
2613.87	739	819	1579	753
2620.54	732	819	1613	752
2627.2	739	823	1610	752
2633.86	734	823	1608	753
2640.52	733	825	1609	753
2647.17	734	816	1653	754
2653.82	734	821	1603	754
2660.46	731	835	1629	756
2667.1	737	832	1611	753
2673.74	736	848	1626	751
2680.37	735	846	1634	752
2687	732	832	1638	748
2693.62	737	843	1662	753
2700.24	734	840	1619	752
2706.86	738	845	1668	752
2713.47	732	857	1657	753
2720.07	739	859	1631	751
2726.68	732	878	1654	751
2733.28	734	869	1691	753
2739.87	740	893	1658	751
2746.46	734	888	1712	753
2753.05	739	880	1670	756
2759.63	735	896	1688	750
2766.21	734	894	1719	750
2772.78	732	894	1692	752
2779.36	736	920	1709	755
2785.92	736	900	1697	751
2792.48	738	923	1678	754
2799.04	733	918	1713	752
2805.6	742	931	1689	752
2812.15	739	927	1722	750
2818.69	736	948	1723	752
2825.24	734	952	1707	753
2831.78	737	975	1715	757
2838.31	744	986	1790	751
2844.84	736	974	1763	755
2851.37	738	1024	1787	753
2857.89	739	1037	1787	758
2864.41	731	1093	1809	752
2870.92	736	1136	1827	752
2877.43	734	1227	1869	751
2883.94	734	1293	1854	755
2890.44	741	1323	1907	754
2896.94	733	1372	1924	755
2903.43	738	1404	1878	756
2909.92	742	1474	1980	755
2916.41	737	1546	2004	755
2922.89	741	1613	1983	757
2929.37	736	1657	2022	756
2935.84	732	1656	2022	754
2942.32	739	1678	2008	756
2948.78	742	1626	1994	754
2955.24	731	1588	2009	759
2961.7	730	1537	1929	756
2968.16	733	1520	1951	758
2974.61	743	1508	1944	754
2981.06	730	1532	1949	757
2987.5	739	1505	1937	755
2993.94	739	1446	1952	758
3000.37	738	1422	1897	756
3006.8	731	1368	1912	753
3013.23	736	1345	1854	753
3019.65	736	1337	1888	754
3026.07	737	1316	1853	756
3032.49	733	1316	1843	749
3038.9	734	1317	1848	757
3045.31	735	1314	1880	752
3051.71	729	1345	1840	752
3058.11	735	1362	1815	753
3064.51	731	1363	1861	754
3070.9	740	1409	1911	755
3077.29	735	1384	1879	754
3083.67	732	1414	1861	754
3090.05	739	1410	1875	755
3096.43	735	1488	1909	755
3102.8	736	1470	1886	759
3109.17	736	1506	1874	756
3115.53	731	1521	1895	760
3121.89	741	1503	1890	757
3128.25	737	1569	1884	757
3134.6	732	1543	1870	756
3140.95	739	1600	1885	758
3147.3	732	1605	1922	758
3153.64	737	1664	1875	760
3159.97	736	1635	1924	759
3166.31	731	1677	1872	755
3172.64	730	1703	1924	753
3178.96	739	1706	1936	758
3185.29	731	1729	1947	752
3191.6	741	1787	1947	773
3197.92	733	1795	1931	755
3204.23	738	1823	1907	755
3210.54	734	1820	1921	756
3216.84	740	1810	1925	757
3223.14	735	1875	1918	756
3229.43	736	1836	1942	758
3235.72	734	1884	1963	757
3242.01	741	1875	1913	757
3248.3	737	1912	1924	755
3254.58	743	1919	1940	756
3260.85	732	1923	1907	755
3267.12	729	1927	1919	753
3273.39	734	1930	1970	754
3279.66	737	1975	1913	758
3285.92	734	1958	1925	757
3292.17	735	1987	1966	756
3298.43	735	1969	1985	755
3304.68	734	1953	1982	756
3310.92	739	2006	1979	758
3317.16	735	2064	1983	751
3323.4	739	2063	1973	756
3329.64	731	2012	1951	759
3335.87	731	2023	2009	753
3342.09	742	2092	1973	754
3348.32	736	2068	1980	758
3354.54	738	2152	1991	757
3360.75	736	2113	1988	756
3366.96	741	2166	1958	754
3373.17	733	2154	1995	756
3379.38	739	2191	2025	757
3385.58	738	2247	2027	758
3391.77	734	2184	2001	756
3397.97	737	2220	2030	754
3404.16	735	2262	2027	754
3410.34	740	2315	2097	753
3416.52	737	2317	2060	758
3422.7	735	2308	2036	756
3428.87	742	2260	2078	757
3435.04	735	2307	2065	760
3441.21	733	2312	2051	758
3447.37	742	2377	2098	755
3453.53	737	2329	2110	755
3459.69	734	2304	2123	757
3465.84	734	2296	2073	758
3471.99	732	2265	2078	753
3478.13	733	2343	2087	758
3484.27	732	2303	2106	756
3490.41	739	2240	2077	752
3496.55	738	2244	2123	755
3502.67	738	2240	2104	759
3508.8	736	2186	2102	754
3514.92	739	2195	2149	758
3521.04	736	2124	2117	757
3527.16	742	2103	2140	764
3533.27	731	2110	2133	758
3539.38	736	2044	2137	756
3545.48	733	2008	2178	755
3551.58	743	2008	2135	760
3557.68	733	1927	2154	758
3563.77	732	1965	2240	758
3569.86	739	1941	2184	757
3575.94	736	1936	2247	757
3582.02	734	1931	2259	757
3588.1	739	1893	2273	758
3594.18	737	1940	2324	757
3600.25	732	1892	2315	758
3606.32	736	1760	2364	756
3612.38	736	1742	2300	761
3618.44	739	1696	2292	757
3624.5	739	1634	2239	760
3630.55	735	1629	2229	762
3636.6	736	1562	2224	758
3642.64	737	1576	2254	756
3648.68	739	1532	2268	759
3654.72	733	1462	2256	758
3660.76	742	1427	2254	756
3666.79	743	1347	2336	764
3672.82	734	1286	2274	759
3678.84	734	1174	2290	757
3684.86	737	1107	2170	762
3690.88	733	1055	2223	758
3696.89	741	978	2191	760
3702.9	739	966	2138	755
3708.9	737	938	2175	759
3714.91	735	906	2146	761
3720.9	737	892	2122	757
3726.9	737	867	2092	762
3732.89	735	863	2075	757
3738.88	738	866	2079	757
3744.86	739	854	2072	758
3750.84	734	861	2088	759
3756.82	744	845	2126	761
3762.79	737	850	2115	759
3768.76	741	839	2071	757
3774.73	737	832	2125	757
3780.69	734	839	2123	759
3786.65	738	832	2136	763
3792.61	738	840	2128	760
3798.56	739	829	2161	756
3804.51	741	822	2122	758
3810.45	733	822	2157	762
3816.39	734	810	2126	752
3822.33	733	823	2186	763
3828.27	740	830	2125	760
3834.2	736	824	2148	760
3840.12	738	822	2168	759
3846.05	736	820	2123	756
3851.97	732	806	2135	756
3857.88	738	823	2165	762
3863.8	735	829	2203	765
3869.71	740	832	2203	760
3875.61	735	818	2185	761
3881.52	735	827	2180	758
3887.41	742	836	2192	769
3893.31	736	827	2149	760
3899.2	738	814	2207	760
3905.09	737	819	2163	761
3910.98	734	812	2159	761
3916.86	737	823	2211	757
3922.74	735	822	2162	761
3928.61	737	831	2181	762
3934.48	735	823	2207	758
3940.35	736	829	2187	761
3946.21	739	835	2245	762
3952.07	739	827	2192	760
3957.93	740	828	2191	761
3963.78	741	814	2198	761
3969.63	736	829	2212	762
3975.48	740	821	2150	756
3981.32	735	814	2175	759
3987.16	734	831	2238	754
3993	736	825	2182	765
3998.83	735	830	2181	757
4004.66	743	816	2165	756
4010.49	743	832	2213	766
4016.31	735	819	2193	759
4022.13	744	817	2202	759
4027.95	735	836	2239	759
4033.76	733	808	2254	762
4039.57	738	811	2247	757
4045.37	739	809	2247	763
4051.18	737	808	2249	761
4056.97	742	822	2231	763
4062.77	737	816	2259	763
4068.56	735	812	2281	760
4074.35	743	810	2227	759
4080.13	733	817	2275	760
4085.92	742	806	2254	762
4091.69	739	802	2292	762
4097.47	733	816	2279	761
4103.24	740	821	2277	757
4109.01	739	812	2265	758
4114.77	739	808	2275	768
4120.53	735	813	2325	763
4126.29	740	811	2293	759
4132.05	743	809	2317	762
4137.8	738	814	2283	759
4143.54	735	810	2315	762
4149.29	739	811	2316	759
4155.03	739	799	2357	764
4160.77	740	808	2332	762
4166.5	730	810	2314	762
4172.23	738	803	2300	763
4177.96	732	799	2331	761
4183.68	738	815	2320	761
4189.4	737	805	2316	761
4195.12	735	807	2342	760
4200.83	736	795	2334	762
4206.54	735	802	2405	760
4212.25	734	803	2327	766
4217.95	741	802	2355	759
4223.66	743	804	2329	761
4229.35	736	811	2353	761
4235.05	736	803	2365	761
4240.74	736	797	2346	763
4246.42	736	807	2352	760
4252.11	735	808	2449	763
4257.79	738	802	2371	756
4263.46	737	799	2377	761
4269.14	735	799	2404	763
4274.81	741	796	2374	763
4280.48	738	811	2405	767
4286.14	737	799	2390	760
4291.8	736	807	2413	760
4297.46	738	804	2345	762
4303.11	736	799	2432	761
4308.76	733	803	2366	758
4314.41	739	791	2384	763
4320.05	737	800	2459	764
4325.69	733	799	2444	762
4331.33	736	813	2439	761
4336.97	740	799	2407	761
4342.6	737	808	2375	761
4348.22	741	811	2448	759
4353.85	739	793	2423	761
4359.47	735	799	2442	759
4365.09	739	798	2429	761
4370.7	736	802	2484	761
4376.31	736	798	2456	759
4381.92	741	799	2449	761
4387.53	734	802	2463	760
4393.13	740	808	2420	760
4398.73	742	801	2424	759
4404.32	735	790	2473	763
4409.91	743	797	2486	776
4415.5	733	803	2439	763
4421.09	734	791	2467	761
4426.67	735	793	2467	760
4432.25	737	781	2470	756
4437.82	737	799	2490	761
4443.4	739	814	2469	761
4448.96	733	790	2554	761
4454.53	735	794	2467	761
4460.09	740	794	2452	764
4465.65	739	801	2481	761
4471.21	734	802	2483	762
4476.76	736	802	2499	761
4482.31	733	807	2521	759
4487.86	738	811	2522	760
4493.4	742	800	2538	764
4498.94	738	782	2507	760
4504.48	739	798	2517	759
4510.01	739	795	2519	762
4515.54	731	788	2530	767
4521.07	730	795	2511	762
4526.59	737	799	2543	760
4532.11	739	798	2592	763
4537.63	735	799	2602	761
4543.15	737	792	2575	760
4548.66	738	802	2551	760
4554.17	736	800	2613	758
4559.67	737	794	2591	761
4565.17	732	795	2581	759
4570.67	736	792	2587	761
4576.17	732	795	2589	761
4581.66	737	793	2601	762
4587.15	740	796	2554	761
4592.63	735	796	2599	759
4598.12	735	794	2581	763
4603.6	734	790	2582	762
4609.07	738	818	2580	762
4614.55	737	792	2564	761
4620.02	741	802	2575	758
4625.48	738	796	2536	761
4630.95	733	807	2559	762
4636.41	745	803	2600	773
4641.87	733	793	2551	761
4647.32	738	789	2579	764
4652.77	736	795	2629	764
4658.22	738	795	2608	763
4663.66	741	793	2580	760
4669.11	734	786	2546	762
4674.55	739	791	2619	759
4679.98	735	796	2587	762
4685.41	732	795	2639	763
4690.84	736	792	2607	763
4696.27	735	790	2592	761
4701.69	737	793	2560	760
4707.11	742	794	2572	761
4712.53	737	799	2680	762
4717.94	738	787	2641	764
4723.36	736	791	2659	766
4728.76	737	792	2636	761
4734.17	736	787	2606	764
4739.57	744	798	2630	762
4744.97	734	790	2679	760
4750.36	739	791	2586	763
4755.76	741	797	2646	763
4761.14	734	790	2694	763
4766.53	737	802	2706	759
4771.91	740	794	2672	760
4777.29	738	790	2679	762
4782.67	739	787	2707	759
4788.04	735	793	2699	763
4793.42	735	792	2651	759
4798.78	740	799	2675	760
4804.15	736	785	2674	759
4809.51	744	793	2707	759
4814.87	741	798	2705	763
4820.22	736	789	2696	762
4825.58	745	796	2700	762
4830.93	742	798	2755	760
4836.27	736	789	2690	766
4841.62	741	797	2688	760
4846.96	735	793	2722	760
4852.29	742	793	2705	759
4857.63	734	801	2721	762
4862.96	737	795	2751	762
4868.29	740	793	2780	761
4873.61	739	792	2780	765
4878.93	737	803	2712	761
4884.25	740	802	2776	763
4889.57	735	807	2770	764
4894.88	731	797	2771	765
4900.19	740	800	2727	764
4905.5	744	794	2737	760
4910.8	737	795	2744	761
4916.1	734	798	2760	759
4921.4	741	796	2727	760
4926.7	737	788	2741	761
4931.99	737	792	2760	762
4937.28	733	800	2756	758
4942.56	737	805	2791	766
4947.85	741	799	2737	765
4953.13	737	797	2810	766
4958.4	738	792	2787	761
4963.68	737	796	2750	760
4968.95	737	787	2815	764
4974.22	738	798	2859	760
4979.48	739	801	2783	761
4984.75	737	793	2788	761
4990	742	797	2791	762
4995.26	738	804	2808	761
5000.51	744	794	2853	762
5005.76	739	795	2795	760
5011.01	735	792	2773	761
5016.26	741	799	2889	762
5021.5	735	796	2831	762
5026.74	740	802	2816	763
5031.97	738	799	2848	761
5037.2	736	800	2832	760
5042.43	734	789	2841	760
5047.66	739	796	2881	759
5052.88	738	796	2873	762
5058.1	733	801	2884	759
5063.32	732	791	2893	760
5068.54	738	796	2861	762
5073.75	735	795	2858	760
5078.96	735	800	2905	761
5084.16	741	806	2865	761
5089.37	740	798	2850	761
5094.57	735	800	2870	762
5099.76	744	810	2959	762
5104.96	738	805	2866	760
5110.15	739	805	2886	762
5115.34	737	801	2930	763
5120.52	738	807	2941	759
5125.71	737	801	2919	761
5130.88	743	796	2873	763
5136.06	739	797	2949	761
5141.24	734	808	2931	765
5146.41	738	795	2927	764
5151.57	740	800	2949	762
5156.74	732	806	2936	764
5161.9	737	809	2981	759
5167.06	738	796	2986	765
5172.22	737	788	2939	764
5177.37	741	797	2932	761
5182.52	742	813	2995	761
5187.67	736	802	2961	764
5192.81	738	794	2883	765
5197.96	742	797	2990	764
5203.1	743	797	2998	760
5208.23	735	804	2999	764
5213.36	743	796	2986	761
5218.5	737	803	2942	764
5223.62	736	797	2999	764
5228.75	740	791	2953	765
5233.87	738	809	2968	763
5238.99	734	795	3026	762
5244.1	738	804	3023	764
5249.22	739	800	3043	760
5254.33	737	808	3019	767
5259.44	737	804	3072	764
5264.54	741	801	2957	762
5269.64	740	798	2979	763
5274.74	738	802	3034	763
5279.84	736	797	2994	764
5284.93	733	809	3044	761
5290.02	735	799	3023	763
5295.11	738	806	3051	766
5300.19	738	794	3049	765
5305.27	737	805	3057	765
5310.35	734	789	3031	760
5315.43	740	795	3016	758
5320.5	743	804	2993	763
5325.57	743	798	3013	763
5330.64	741	808	3009	766
5335.7	737	799	3071	762
5340.77	742	795	3042	759
5345.83	737	800	3044	759
5350.88	739	795	3039	757
5355.94	740	800	3079	757
5360.99	739	794	3010	766
5366.03	741	801	3076	761
5371.08	736	796	3027	760
5376.12	736	807	3061	764
5381.16	743	788	3064	763
5386.2	740	799	3054	763
5391.23	737	807	3056	763
5396.26	736	805	3135	763
5401.29	742	803	3073	761
5406.31	738	797	3062	763
5411.34	737	795	3103	760
5416.36	739	797	3087	766
5421.37	735	803	3131	760
5426.39	739	803	3136	761
5431.4	739	800	3102	760
5436.41	740	813	3151	759
5441.41	750	819	3148	763
5446.42	736	796	3141	763
5451.42	739	811	3152	764
5456.41	740	792	3152	761
5461.41	742	803	3183	764
5466.4	737	803	3134	758
5471.39	732	802	3167	762
5476.37	744	800	3186	762
5481.36	742	797	3198	762
5486.34	739	808	3182	765
5491.32	739	807	3155	760
5496.29	738	810	3204	762
5501.26	739	799	3182	763
5506.23	743	807	3179	766
5511.2	737	799	3217	761
5516.16	738	790	3179	760
5521.12	739	795	3232	766
5526.08	742	806	3214	762
5531.04	739	805	3251	762
5535.99	746	799	3238	762
5540.94	736	809	3264	762
5545.89	743	800	3246	760
5550.83	741	795	3231	767
5555.77	735	799	3211	767
5560.71	735	801	3231	765
5565.65	742	811	3252	762
5570.58	737	793	3320	762
5575.51	747	801	3256	760
5580.44	734	804	3274	763
5585.37	736	797	3317	765
5590.29	740	805	3264	765
5595.21	737	805	3270	763
5600.13	746	802	3277	763
5605.04	737	802	3295	769
5609.95	738	801	3275	766
5614.86	743	797	3317	761
5619.77	742	811	3269	762
5624.67	737	797	3305	765
5629.57	744	802	3316	763
5634.47	741	814	3322	763
5639.36	739	810	3285	762
5644.25	743	798	3302	765
5649.14	732	797	3329	763
5654.03	739	802	3317	766
5658.91	742	800	3330	767
5663.8	737	807	3326	764
5668.67	739	795	3387	766
5673.55	740	800	3342	763
5678.42	742	807	3331	765
5683.29	742	780	3312	761
5688.16	738	799	3366	763
5693.03	740	806	3277	764
5697.89	739	810	3375	763
5702.75	740	808	3406	766
5707.61	739	799	3401	764
5712.46	738	806	3437	765
5717.31	734	794	3390	766
5722.16	743	812	3438	764
5727	745	800	3426	766
5731.85	739	805	3471	760
5736.69	739	802	3393	765
5741.53	742	822	3433	764
5746.36	739	809	3430	766
5751.19	738	801	3383	764
5756.02	737	806	3490	762
5760.85	739	805	3480	766
5765.67	739	797	3428	764
5770.5	735	803	3445	763
5775.31	741	797	3444	765
5780.13	739	805	3409	762
5784.94	740	799	3464	767
5789.75	736	805	3458	764
5794.56	734	798	3471	762
5799.37	739	805	3442	766
5804.17	741	803	3450	762
5808.97	736	796	3463	763
5813.77	737	804	3449	765
5818.56	741	801	3471	765
5823.35	743	811	3478	762
5828.14	740	809	3431	763
5832.93	741	800	3462	761
5837.71	742	801	3466	765
5842.49	738	804	3459	763
5847.27	736	812	3477	764
5852.05	741	802	3468	762
5856.82	738	800	3407	760
5861.59	742	805	3519	761
5866.36	738	796	3491	764
5871.12	731	803	3448	764
5875.89	738	808	3453	764
5880.64	741	807	3527	761
5885.4	744	807	3475	762
5890.16	741	807	3500	762
5894.91	733	807	3535	763
5899.66	738	795	3509	763
5904.4	739	800	3488	762
5909.15	741	799	3547	764
5913.89	744	809	3494	767
5918.62	737	809	3508	763
5923.36	734	799	3548	759
5928.09	733	810	3553	764
5932.82	740	803	3539	761
5937.55	741	802	3535	762
5942.27	739	808	3580	761
5947	739	798	3531	765
5951.71	741	816	3522	769
5956.43	736	820	3530	765
5961.14	743	804	3533	763
5965.86	741	811	3637	763
5970.56	738	798	3604	762
5975.27	745	804	3615	764
5979.97	743	800	3596	764
5984.67	741	817	3603	760
5989.37	743	813	3636	762
5994.07	737	802	3609	764
5998.76	737	810	3606	762
6003.45	745	801	3647	761
6008.14	741	814	3582	763
6012.82	743	806	3549	762
6017.5	734	799	3620	761
6022.18	738	806	3692	759
6026.86	736	804	3614	764
6031.53	738	800	3624	761
6036.2	739	807	3607	763
6040.87	743	802	3610	765
6045.54	740	810	3661	762
6050.2	742	796	3732	761
6054.86	740	797	3678	761
6059.52	743	800	3649	760

## Sheet: Fig. 3c
	Transmission [dBm]
Wavelength [nm]	As-printed (component 1)	As-printed (component 2)	900 °C (component 1)	900 °C (component 2)
1457	-60.069	-61.425	-52.615	-46.75
1457.12	-59.485	-61.175	-52.903	-46.857
1457.25	-58.933	-62.089	-53.193	-47.026
1457.38	-59.808	-62.573	-53.596	-47.166
1457.5	-60.152	-61.144	-54.259	-47.346
1457.62	-61.29	-62.695	-54.796	-47.539
1457.75	-61.86	-63.527	-54.683	-47.755
1457.88	-63.045	-62.692	-54.802	-47.851
1458	-63.902	-61.374	-55.414	-47.934
1458.12	-63.635	-61.051	-54.962	-48.095
1458.25	-62.497	-60.627	-55.043	-48.251
1458.38	-62.133	-62.424	-54.717	-48.475
1458.5	-61.34	-61.967	-54.804	-48.666
1458.62	-61.529	-60.859	-54.306	-48.883
1458.75	-64.128	-60.488	-53.734	-49.239
1458.88	-63.556	-61.965	-53.349	-49.453
1459	-61.832	-63.27	-52.875	-49.591
1459.12	-64.36	-64.995	-52.384	-50.027
1459.25	-64.794	-65.289	-51.902	-50.301
1459.38	-65.049	-63.527	-51.376	-50.532
1459.5	-64.214	-62.204	-50.781	-51.034
1459.62	-63.583	-62.787	-50.546	-51.334
1459.75	-67.667	-63.194	-50.296	-51.598
1459.88	-66.805	-62	-49.994	-52.178
1460	-64.324	-61.972	-49.581	-52.812
1460.12	-62.884	-65.877	-49.227	-53.184
1460.25	-62.235	-66.746	-48.908	-53.305
1460.38	-61.276	-64.204	-48.685	-53.572
1460.5	-63.256	-63.39	-48.521	-54.445
1460.62	-67.667	-62.733	-48.472	-54.69
1460.75	-64.683	-61.173	-48.383	-54.696
1460.88	-61.841	-61.66	-48.278	-55.669
1461	-63.135	-63.099	-48.19	-56.491
1461.12	-63.702	-62.772	-48.051	-56.184
1461.25	-62.16	-62.465	-47.922	-56.911
1461.38	-61.589	-62.17	-47.881	-57.241
1461.5	-60.164	-60.758	-47.786	-58.205
1461.62	-60.057	-61.251	-47.775	-57.772
1461.75	-59.504	-62.159	-47.692	-58.159
1461.88	-59.016	-60.699	-47.612	-58.866
1462	-58.468	-61.021	-47.515	-58.246
1462.12	-58.753	-60.48	-47.408	-58.142
1462.25	-58.801	-61.752	-47.307	-59.046
1462.38	-58.045	-64.626	-47.204	-58.94
1462.5	-58.116	-62.219	-47.083	-58.374
1462.62	-58.681	-61.023	-46.931	-58.389
1462.75	-57.28	-61.918	-46.815	-58.085
1462.88	-56.269	-61.334	-46.746	-57.175
1463	-56.69	-61.525	-46.699	-56.343
1463.12	-56.653	-62.443	-46.644	-55.824
1463.25	-56.422	-61.567	-46.533	-55.267
1463.38	-55.859	-60.698	-46.377	-54.89
1463.5	-55.416	-60.001	-46.338	-54.738
1463.62	-55.477	-59.99	-46.312	-54.195
1463.75	-55.314	-60.678	-46.197	-53.771
1463.88	-55.266	-61.717	-46.086	-53.24
1464	-55.05	-61.015	-46.026	-52.469
1464.12	-54.761	-60.949	-45.896	-52.212
1464.25	-55.091	-61.783	-45.81	-51.982
1464.38	-54.999	-62.539	-45.681	-51.533
1464.5	-54.645	-63.716	-45.627	-51.2
1464.62	-54.886	-62.653	-45.7	-50.874
1464.75	-55.083	-61.202	-45.594	-50.708
1464.88	-55.541	-60.577	-45.395	-50.403
1465	-55.33	-62	-45.299	-50.024
1465.12	-55.07	-63.927	-45.344	-49.742
1465.25	-55.059	-64.598	-45.202	-49.844
1465.38	-55.293	-63.071	-45.091	-49.505
1465.5	-55.511	-63.162	-44.969	-49.196
1465.62	-55.443	-62.055	-44.85	-49.04
1465.75	-55.224	-61.969	-44.806	-48.828
1465.88	-55.424	-64.344	-44.68	-48.679
1466	-55.242	-62.628	-44.575	-48.455
1466.12	-54.887	-60.422	-44.512	-48.341
1466.25	-55.186	-59.484	-44.526	-48.118
1466.38	-55.115	-60.913	-44.463	-47.937
1466.5	-55.226	-61.495	-44.407	-47.837
1466.62	-55.377	-60.47	-44.256	-47.669
1466.75	-55.296	-61.596	-44.24	-47.485
1466.88	-55.129	-61.647	-44.211	-47.402
1467	-54.763	-61.042	-44.122	-47.261
1467.12	-54.545	-60.415	-44.087	-47.097
1467.25	-54.515	-59.96	-44.067	-46.875
1467.38	-54.816	-59.072	-44.001	-46.78
1467.5	-54.785	-59.383	-44.065	-46.754
1467.62	-54.697	-60.227	-44.015	-46.619
1467.75	-54.824	-60.14	-43.961	-46.598
1467.88	-54.486	-59.322	-44.032	-46.513
1468	-54.617	-58.919	-44.123	-46.366
1468.12	-54.747	-58.843	-44.032	-46.319
1468.25	-54.565	-59.319	-44.12	-46.263
1468.38	-54.683	-58.916	-44.12	-46.214
1468.5	-54.579	-58.012	-44.105	-46.164
1468.62	-54.404	-58.308	-44.102	-46.049
1468.75	-54.485	-58.573	-44.209	-46.056
1468.88	-54.541	-58.701	-44.269	-45.947
1469	-54.455	-58.501	-44.266	-45.957
1469.12	-54.373	-57.581	-44.29	-45.943
1469.25	-54.23	-58.292	-44.381	-45.807
1469.38	-54.155	-59.84	-44.374	-45.859
1469.5	-54.434	-59.653	-44.443	-45.806
1469.62	-54.603	-58.369	-44.432	-45.703
1469.75	-54.77	-57.97	-44.697	-45.803
1469.88	-54.892	-59.16	-44.92	-45.818
1470	-55.02	-59.141	-44.926	-45.819
1470.12	-54.934	-58.642	-45.016	-45.737
1470.25	-54.962	-59.811	-45.141	-45.771
1470.38	-55.065	-59.026	-45.239	-45.806
1470.5	-55.216	-58.373	-45.295	-45.816
1470.62	-55.407	-58.653	-45.365	-45.799
1470.75	-55.458	-58.416	-45.584	-45.84
1470.88	-55.865	-58.442	-45.637	-45.845
1471	-56.233	-58.832	-45.722	-45.767
1471.12	-56.121	-59.44	-45.953	-45.789
1471.25	-56.209	-58.886	-46.247	-45.812
1471.38	-56.648	-58.503	-46.436	-45.851
1471.5	-56.734	-59.611	-46.741	-45.852
1471.62	-57.416	-59.211	-47.073	-45.819
1471.75	-57.683	-58.59	-47.137	-45.939
1471.88	-58.114	-60.14	-47.59	-45.938
1472	-58.613	-61.442	-47.85	-45.859
1472.12	-58.373	-63.4	-48.147	-45.933
1472.25	-58.34	-62.357	-48.564	-46.066
1472.38	-59.031	-60.239	-48.969	-46.031
1472.5	-59.225	-61.355	-49.458	-46.104
1472.62	-59.118	-61.676	-49.833	-46.313
1472.75	-59.578	-60.905	-50.439	-46.33
1472.88	-59.981	-60.331	-51.163	-46.298
1473	-60.008	-60.888	-51.815	-46.46
1473.12	-61.396	-61.541	-52.365	-46.612
1473.25	-65.996	-61.051	-52.919	-46.796
1473.38	-65.65	-61.865	-53.713	-46.907
1473.5	-64.175	-60.388	-54.783	-47.098
1473.62	-62.869	-59.339	-55.813	-47.145
1473.75	-63.39	-60.263	-57.266	-47.335
1473.88	-66.409	-60.783	-57.669	-47.547
1474	-66.42	-59.966	-57.88	-47.664
1474.12	-64.969	-59.856	-59.519	-47.882
1474.25	-65.464	-60.43	-59.286	-48.037
1474.38	-66.274	-60.069	-59.522	-48.102
1474.5	-65.617	-60.597	-59.085	-48.287
1474.62	-63.627	-61.783	-58.711	-48.551
1474.75	-64.414	-61.883	-59.409	-48.724
1474.88	-62.855	-60.825	-59.098	-48.838
1475	-61.78	-60.779	-57.829	-48.894
1475.12	-62.152	-61.866	-57.484	-49.121
1475.25	-61.499	-63.626	-57.54	-49.343
1475.38	-61.752	-63.74	-56.01	-49.42
1475.5	-61.788	-63.481	-54.985	-49.586
1475.62	-61.607	-61.73	-54.81	-49.732
1475.75	-61.027	-60.67	-54.123	-49.881
1475.88	-61.397	-60.565	-53.482	-50.072
1476	-62.811	-60.271	-52.868	-50.381
1476.12	-63.331	-61.233	-52.512	-50.695
1476.25	-61.162	-60.706	-52.051	-50.939
1476.38	-59.49	-59.715	-51.623	-51.173
1476.5	-60.224	-59.156	-51.159	-51.511
1476.62	-61.919	-59.802	-50.87	-51.852
1476.75	-60.938	-60.512	-50.696	-52.22
1476.88	-59.449	-59.946	-50.215	-52.587
1477	-58.852	-59.969	-49.849	-53.002
1477.12	-59.069	-60.442	-49.578	-53.303
1477.25	-59.424	-60.562	-49.329	-53.813
1477.38	-58.697	-59.994	-49.079	-54.538
1477.5	-58.121	-60.049	-48.9	-55.144
1477.62	-58.134	-61.756	-48.634	-55.892
1477.75	-57.65	-60.379	-48.434	-56.487
1477.88	-57.905	-59.094	-48.366	-56.881
1478	-57.557	-58.947	-48.195	-57.425
1478.12	-56.722	-58.369	-47.993	-58.719
1478.25	-56.373	-57.843	-47.925	-59.63
1478.38	-56.3	-58.083	-47.872	-60.222
1478.5	-56.149	-58.674	-47.764	-62.617
1478.62	-55.255	-58.306	-47.614	-62.701
1478.75	-55.082	-57.198	-47.522	-61.907
1478.88	-55.36	-57.551	-47.408	-61.787
1479	-55.467	-58.698	-47.386	-62.698
1479.12	-54.854	-57.612	-47.34	-64.465
1479.25	-54.594	-57.565	-47.238	-63.658
1479.38	-54.68	-58.687	-47.234	-62.66
1479.5	-54.497	-58.353	-47.136	-62.574
1479.62	-54.273	-57.775	-47.028	-65.334
1479.75	-54.37	-57.253	-46.923	-64.464
1479.88	-54.724	-58.392	-46.82	-62.905
1480	-54.37	-59.294	-46.719	-62.217
1480.12	-54.113	-59.124	-46.645	-61.022
1480.25	-54.254	-58.659	-46.605	-59.367
1480.38	-54.349	-58.726	-46.526	-58.677
1480.5	-54.563	-59.544	-46.455	-57.982
1480.62	-54.368	-60.475	-46.403	-57.95
1480.75	-54.282	-59.46	-46.338	-57.403
1480.88	-54.245	-59.398	-46.267	-56.151
1481	-54.558	-60.038	-46.174	-55.263
1481.12	-54.581	-60.622	-46.116	-54.618
1481.25	-54.86	-59.137	-46.058	-54.328
1481.38	-54.925	-59.04	-45.946	-53.836
1481.5	-54.799	-60.003	-45.863	-53.489
1481.62	-55.16	-60.364	-45.749	-53.355
1481.75	-55.485	-59.446	-45.715	-52.999
1481.88	-55.26	-59.556	-45.693	-52.433
1482	-55.12	-60.181	-45.633	-51.826
1482.12	-55.468	-60.472	-45.521	-51.547
1482.25	-55.574	-59.932	-45.48	-51.468
1482.38	-55.598	-60.477	-45.365	-51.168
1482.5	-55.773	-60.02	-45.283	-50.784
1482.62	-55.865	-58.965	-45.263	-50.432
1482.75	-56.139	-59.407	-45.273	-50.356
1482.88	-56.067	-60.331	-45.216	-50.275
1483	-55.61	-60.639	-45.145	-49.979
1483.12	-55.334	-60.57	-45.012	-49.839
1483.25	-54.776	-60.772	-44.925	-49.622
1483.38	-55.038	-60.6	-44.945	-49.604
1483.5	-55.221	-59.451	-44.917	-49.443
1483.62	-55.45	-58.42	-44.836	-49.3
1483.75	-55.46	-58.535	-44.798	-49.235
1483.88	-55.141	-58.527	-44.808	-49.051
1484	-54.978	-57.995	-44.844	-48.88
1484.12	-55.04	-57.165	-44.835	-48.721
1484.25	-55.541	-58.132	-44.823	-48.684
1484.38	-55.753	-57.937	-44.755	-48.62
1484.5	-55.414	-57.439	-44.653	-48.477
1484.62	-55.035	-57.8	-44.645	-48.421
1484.75	-54.936	-57.943	-44.68	-48.348
1484.88	-54.696	-57.413	-44.625	-48.27
1485	-54.486	-57.297	-44.579	-48.258
1485.12	-54.946	-57.183	-44.608	-48.193
1485.25	-54.973	-57.375	-44.615	-48.056
1485.38	-55.024	-57.247	-44.627	-47.968
1485.5	-55.43	-57.063	-44.658	-47.954
1485.62	-55.335	-58.344	-44.645	-47.899
1485.75	-55.722	-57.336	-44.645	-47.891
1485.88	-56.473	-56.735	-44.621	-47.828
1486	-56.244	-57.594	-44.566	-47.745
1486.12	-57.012	-58.392	-44.57	-47.761
1486.25	-56.718	-58.094	-44.538	-47.774
1486.38	-56.556	-57.669	-44.582	-47.584
1486.5	-56.231	-57.449	-44.652	-47.591
1486.62	-56.525	-57.424	-44.688	-47.661
1486.75	-58.016	-57.578	-44.739	-47.648
1486.88	-57.917	-58.014	-44.737	-47.551
1487	-57.852	-57.979	-44.817	-47.464
1487.12	-57.672	-58.057	-44.962	-47.517
1487.25	-57.805	-57.836	-44.97	-47.527
1487.38	-59.239	-58.522	-45.07	-47.397
1487.5	-60.011	-59.158	-45.232	-47.259
1487.62	-60.608	-58.828	-45.356	-47.259
1487.75	-61.06	-59.616	-45.45	-47.263
1487.88	-60.351	-59.083	-45.491	-47.176
1488	-60.091	-59.173	-45.651	-47.118
1488.12	-62.214	-59.247	-45.865	-47.115
1488.25	-62.906	-58.408	-46.046	-47.174
1488.38	-62.185	-59.411	-46.2	-47.123
1488.5	-63.92	-60.016	-46.468	-47.15
1488.62	-63.062	-58.978	-46.687	-47.128
1488.75	-61.076	-59.85	-46.905	-47.057
1488.88	-62.066	-60.553	-47.105	-47.138
1489	-64.181	-59.906	-47.436	-47.186
1489.12	-62.384	-59.141	-47.812	-47.218
1489.25	-61.652	-59.91	-48.08	-47.287
1489.38	-64.259	-61.461	-48.436	-47.26
1489.5	-66.377	-60.674	-48.896	-47.221
1489.62	-66.632	-59.916	-49.322	-47.348
1489.75	-63.582	-59.879	-49.711	-47.463
1489.88	-64.233	-59.83	-50.3	-47.478
1490	-64.246	-59.614	-51.032	-47.588
1490.12	-64.899	-59.133	-51.759	-47.806
1490.25	-67.667	-60.735	-52.341	-47.841
1490.38	-65.87	-60.084	-53	-47.896
1490.5	-65.185	-59.933	-53.656	-48.084
1490.62	-66.31	-59.624	-54.472	-48.36
1490.75	-65.993	-58.234	-55.585	-48.691
1490.88	-66.521	-58.725	-56.682	-48.892
1491	-67.667	-58.562	-57.753	-48.97
1491.12	-63.563	-58.58	-59.562	-49.031
1491.25	-64.453	-59.604	-60.635	-49.385
1491.38	-65.768	-59.104	-60.503	-49.631
1491.5	-63.955	-59.61	-60.177	-49.703
1491.62	-63.123	-59.084	-60.652	-49.916
1491.75	-65.092	-58.812	-62.88	-50.091
1491.88	-64.697	-59.77	-64.512	-50.389
1492	-65.441	-59.36	-63.975	-50.675
1492.12	-67.667	-59.504	-63.968	-50.752
1492.25	-66.106	-58.966	-64.137	-50.753
1492.38	-62.853	-58.398	-63.657	-50.789
1492.5	-62.641	-58.741	-61.777	-50.951
1492.62	-61.009	-59.131	-60.174	-51.079
1492.75	-60.913	-60.109	-59.951	-51.123
1492.88	-61.399	-59.338	-59.05	-51.083
1493	-60.656	-58.287	-57.328	-50.941
1493.12	-59.676	-58.123	-56.615	-50.985
1493.25	-60.738	-59.686	-56.349	-51.21
1493.38	-60.508	-59.224	-55.213	-51.237
1493.5	-59.189	-58.06	-54.375	-51.33
1493.62	-59.652	-58.282	-54.002	-51.362
1493.75	-58.723	-57.899	-53.426	-51.506
1493.88	-57.888	-58.206	-52.823	-51.642
1494	-59.134	-58.208	-52.462	-51.896
1494.12	-59.791	-57.752	-51.94	-51.965
1494.25	-59.584	-58.535	-51.399	-52.047
1494.38	-58.96	-59.273	-51.08	-52.392
1494.5	-59.509	-58.839	-50.727	-52.45
1494.62	-59.136	-58.535	-50.22	-52.412
1494.75	-58.554	-58.362	-49.862	-52.4
1494.88	-58.256	-58.399	-49.433	-52.834
1495	-57.973	-57.856	-49.207	-53.313
1495.12	-57.939	-56.732	-49.062	-53.213
1495.25	-57.931	-57.685	-48.656	-53.447
1495.38	-57.571	-58.295	-48.294	-54.27
1495.5	-57.299	-58.375	-48.075	-54.597
1495.62	-57.151	-57.036	-47.956	-54.69
1495.75	-57.432	-57.453	-47.774	-55.047
1495.88	-56.56	-57.747	-47.605	-55.556
1496	-57.473	-57.459	-47.478	-56.173
1496.12	-57.141	-56.621	-47.366	-56.041
1496.25	-56.429	-57.221	-47.265	-55.664
1496.38	-57.629	-57.521	-47.125	-55.992
1496.5	-57.774	-57.666	-47.182	-56.016
1496.62	-57.931	-57.445	-47.199	-56.028
1496.75	-56.461	-57.332	-47.126	-56.016
1496.88	-56.85	-58.696	-47.073	-56.183
1497	-57.084	-57.585	-47.136	-56.658
1497.12	-56.821	-59.085	-47.102	-56.639
1497.25	-56.118	-61.213	-47.083	-56.78
1497.38	-56.163	-58.689	-47.095	-56.484
1497.5	-55.89	-59.519	-47.051	-56.185
1497.62	-55.556	-58.982	-47.066	-55.918
1497.75	-56.92	-59.506	-47.075	-55.71
1497.88	-56.456	-60.771	-47.026	-56.006
1498	-57.08	-61.26	-46.98	-56.033
1498.12	-56.625	-59.746	-46.967	-55.728
1498.25	-56.702	-59.279	-46.984	-55.492
1498.38	-56.604	-59.353	-46.938	-55.491
1498.5	-57.036	-58.899	-46.832	-55.236
1498.62	-56.832	-60.692	-46.814	-54.859
1498.75	-57.244	-62.576	-46.785	-55.346
1498.88	-57.184	-62.956	-46.732	-54.99
1499	-57.68	-60.533	-46.617	-54.55
1499.12	-57.363	-58.714	-46.546	-55.258
1499.25	-58.289	-59.398	-46.456	-55.151
1499.38	-59.26	-61.17	-46.401	-54.994
1499.5	-60.425	-62.742	-46.314	-55.1
1499.62	-58.296	-60.622	-46.24	-54.658
1499.75	-57.259	-60.718	-46.233	-54.359
1499.88	-58.162	-58.699	-46.138	-54.292
1500	-58.736	-58.557	-46.026	-54.16
1500.12	-59.071	-58.293	-45.852	-54.456
1500.25	-58.426	-57.804	-45.737	-54.698
1500.38	-59.4	-57.866	-45.742	-54.809
1500.5	-58.585	-56.966	-45.702	-54.614
1500.62	-59.026	-58.728	-45.625	-54.254
1500.75	-58.947	-59.036	-45.511	-54.264
1500.88	-58.82	-57.423	-45.422	-54.066
1501	-58.065	-58.012	-45.264	-53.621
1501.12	-59.335	-58.448	-45.114	-53.416
1501.25	-58.652	-58.135	-44.988	-53.564
1501.38	-58.383	-58.12	-44.863	-53.422
1501.5	-58.369	-58.449	-44.758	-53.314
1501.62	-59.33	-58.388	-44.652	-53.293
1501.75	-60.591	-57.464	-44.574	-53.095
1501.88	-59.183	-57.676	-44.524	-53.027
1502	-58.142	-57.484	-44.476	-52.831
1502.12	-58.123	-57.685	-44.467	-52.648
1502.25	-62.101	-59.109	-44.473	-52.435
1502.38	-58.834	-58.007	-44.353	-52.345
1502.5	-58.422	-58.278	-44.317	-52.316
1502.62	-60.504	-58.959	-44.244	-52.194
1502.75	-60.211	-58.437	-44.243	-51.923
1502.88	-60.877	-59.665	-44.251	-51.822
1503	-59.683	-59.519	-44.313	-51.807
1503.12	-59.317	-59.076	-44.371	-51.613
1503.25	-60.686	-59.394	-44.372	-51.635
1503.38	-61.347	-60.753	-44.416	-51.534
1503.5	-60.499	-59.882	-44.522	-51.546
1503.62	-61.698	-61.605	-44.551	-51.575
1503.75	-60.264	-59.106	-44.553	-51.523
1503.88	-59.884	-62.005	-44.641	-51.455
1504	-63.376	-58.911	-44.748	-51.366
1504.12	-63.503	-58.82	-44.788	-51.397
1504.25	-64.415	-59.463	-44.835	-51.46
1504.38	-62.509	-59.457	-44.914	-51.463
1504.5	-61.971	-61.041	-45.026	-51.403
1504.62	-65.84	-59.456	-45.156	-51.533
1504.75	-64.604	-61.329	-45.2	-51.364
1504.88	-66.775	-62.159	-45.28	-51.233
1505	-64.16	-63.451	-45.408	-51.351
1505.12	-66.621	-60.701	-45.42	-51.354
1505.25	-63.549	-62.591	-45.478	-51.246
1505.38	-65.362	-61.565	-45.615	-51.065
1505.5	-66.071	-65.629	-45.758	-51.079
1505.62	-67.339	-65.96	-45.805	-51.06
1505.75	-67.667	-66.329	-45.857	-51.016
1505.88	-67.667	-63.31	-45.982	-50.872
1506	-65.959	-61.505	-46.113	-50.917
1506.12	-63.317	-61.937	-46.262	-50.866
1506.25	-64.764	-62.88	-46.387	-50.637
1506.38	-67.174	-65.056	-46.611	-50.439
1506.5	-62.499	-59.671	-46.789	-50.491
1506.62	-65.885	-59.704	-46.955	-50.347
1506.75	-67.597	-64.532	-47.161	-50.197
1506.88	-67.667	-60.592	-47.43	-50.097
1507	-62.39	-61.98	-47.683	-50.064
1507.12	-63.646	-65.012	-47.971	-49.879
1507.25	-66.576	-61.467	-48.337	-49.694
1507.38	-65.978	-63.16	-48.683	-49.656
1507.5	-67.316	-61.687	-49.018	-49.708
1507.62	-61.263	-62.733	-49.414	-49.617
1507.75	-65.646	-60.969	-50.007	-49.448
1507.88	-67.667	-63.706	-50.412	-49.548
1508	-66.197	-67.017	-50.759	-49.603
1508.12	-61.048	-64.732	-51.373	-49.642
1508.25	-65.253	-60.292	-52.108	-49.634
1508.38	-67.564	-62.53	-52.598	-49.646
1508.5	-66.356	-61.182	-53.065	-49.697
1508.62	-64.654	-62.467	-54.228	-49.727
1508.75	-67.093	-60.847	-55.286	-49.859
1508.88	-67.667	-64.39	-55.756	-49.932
1509	-62.86	-60.841	-57.018	-50.186
1509.12	-66.516	-59.386	-59.162	-50.178
1509.25	-65.624	-60.651	-60.8	-50.292
1509.38	-62.954	-62.511	-61.536	-50.566
1509.5	-64.598	-61.593	-64.304	-50.674
1509.62	-67.269	-60.398	-64.958	-50.767
1509.75	-60.592	-60.84	-63.262	-50.974
1509.88	-63.372	-60.794	-65.164	-51.059
1510	-62.919	-61.279	-67.667	-50.998
1510.12	-60.464	-62.359	-64.318	-51.166
1510.25	-63.031	-60.26	-63.414	-51.221
1510.38	-63.397	-61.428	-60.435	-50.966
1510.5	-67.087	-62.277	-59.487	-50.863
1510.62	-62.827	-61.343	-57.837	-51.043
1510.75	-61.113	-59.855	-56.575	-50.991
1510.88	-59.156	-59.02	-55.665	-50.956
1511	-62.111	-59.309	-54.562	-51.035
1511.12	-61.942	-59.969	-54.023	-50.878
1511.25	-61.006	-59.796	-53.099	-50.678
1511.38	-59.814	-59.624	-52.543	-50.555
1511.5	-59.273	-58.584	-52.132	-50.388
1511.62	-60.85	-59.947	-51.88	-50.301
1511.75	-58.566	-58.663	-51.265	-50.217
1511.88	-59.625	-62.405	-50.694	-50.227
1512	-60.249	-59.549	-50.302	-50.046
1512.12	-60.748	-58.897	-50.155	-49.911
1512.25	-58.801	-60.629	-49.717	-49.938
1512.38	-59.02	-59.957	-49.429	-49.904
1512.5	-58.008	-59.279	-49.215	-49.858
1512.62	-57.23	-60.355	-48.925	-49.826
1512.75	-57.153	-59.451	-48.865	-49.933
1512.88	-56.642	-62.537	-48.62	-49.904
1513	-58.735	-58.861	-48.201	-49.782
1513.12	-57.574	-61.106	-47.889	-49.786
1513.25	-57.033	-60.973	-47.616	-49.858
1513.38	-56.097	-61.701	-47.586	-49.952
1513.5	-55.762	-59.814	-47.372	-49.859
1513.62	-55.561	-60.648	-47.157	-49.909
1513.75	-55.611	-59.902	-46.898	-49.79
1513.88	-56.29	-59.198	-46.751	-49.706
1514	-55.829	-59.447	-46.588	-49.748
1514.12	-55.64	-59.751	-46.416	-49.789
1514.25	-56	-62.282	-46.268	-49.647
1514.38	-55.595	-61.67	-46.068	-49.647
1514.5	-55.654	-63.435	-45.854	-49.675
1514.62	-56.072	-61.621	-45.801	-49.58
1514.75	-55.681	-60.252	-45.689	-49.652
1514.88	-55.803	-60.783	-45.541	-49.789
1515	-56	-66.519	-45.455	-49.803
1515.12	-55.849	-64.816	-45.46	-49.884
1515.25	-55.765	-67.368	-45.281	-49.821
1515.38	-55.715	-63.037	-45.151	-49.793
1515.5	-55.918	-67.022	-45.08	-50.053
1515.62	-56.01	-63.496	-45.103	-50.184
1515.75	-55.561	-63.527	-45.017	-50.363
1515.88	-56.566	-65.481	-44.94	-50.555
1516	-56.182	-65.326	-44.86	-50.696
1516.12	-56.22	-66.098	-44.698	-50.889
1516.25	-56.146	-63.307	-44.64	-51.098
1516.38	-57.251	-61.625	-44.561	-51.23
1516.5	-56.99	-60.542	-44.497	-51.475
1516.62	-58.44	-61.34	-44.519	-52.054
1516.75	-57.084	-61.712	-44.473	-52.226
1516.88	-58.241	-62.64	-44.359	-52.381
1517	-57.228	-67.154	-44.204	-52.727
1517.12	-58.166	-60.697	-44.121	-53.125
1517.25	-58.325	-60.002	-44.072	-53.53
1517.38	-57.88	-59.742	-44.019	-53.801
1517.5	-58.319	-61.203	-44.021	-54.301
1517.62	-58.449	-58.295	-43.995	-54.435
1517.75	-58.127	-59.536	-43.966	-55.142
1517.88	-58.158	-59.394	-43.898	-55.783
1518	-56.62	-60.426	-43.838	-55.879
1518.12	-58.579	-60.885	-43.835	-56.468
1518.25	-57.885	-60.876	-43.781	-56.925
1518.38	-58.298	-59.759	-43.714	-57.771
1518.5	-57.722	-59.064	-43.716	-57.897
1518.62	-57.145	-60.351	-43.728	-58.512
1518.75	-58.023	-59.062	-43.668	-58.799
1518.88	-58.969	-60.193	-43.677	-58.817
1519	-58.006	-60.857	-43.68	-58.746
1519.12	-58.043	-61.03	-43.684	-58.401
1519.25	-59.537	-61.161	-43.688	-59.19
1519.38	-57.867	-61.069	-43.637	-59.86
1519.5	-57.733	-63.38	-43.637	-61.448
1519.62	-57.961	-61.287	-43.669	-61.884
1519.75	-57.902	-65.597	-43.702	-61.283
1519.88	-57.487	-62.414	-43.745	-61.844
1520	-58.796	-62.849	-43.735	-60.99
1520.12	-59.003	-62.527	-43.774	-60.615
1520.25	-60.651	-66.374	-43.823	-63.113
1520.38	-58.439	-62.477	-43.873	-62.664
1520.5	-58.454	-62.148	-43.922	-61.815
1520.62	-59.087	-65.215	-43.895	-60.347
1520.75	-59.979	-64.735	-43.908	-60.437
1520.88	-58.257	-64.537	-43.959	-60.257
1521	-57.063	-67.667	-43.998	-59.523
1521.12	-60.404	-67.663	-44	-58.666
1521.25	-58.986	-66.724	-44.064	-58.826
1521.38	-58.162	-67.091	-44.008	-57.332
1521.5	-59.79	-65.218	-44.025	-56.911
1521.62	-59.905	-67.666	-44.103	-56.606
1521.75	-60.608	-67.511	-44.185	-56.138
1521.88	-60.941	-67.667	-44.196	-55.386
1522	-63.48	-67.666	-44.318	-55.055
1522.12	-62.363	-66.492	-44.414	-54.643
1522.25	-65.696	-65.668	-44.455	-54.787
1522.38	-61.177	-65.758	-44.528	-54.367
1522.5	-62.207	-65.482	-44.552	-54.1
1522.62	-62.058	-65.852	-44.556	-53.8
1522.75	-67.465	-67.646	-44.647	-53.546
1522.88	-61.17	-67.667	-44.779	-53.063
1523	-62.895	-62.259	-44.872	-52.563
1523.12	-63.666	-65.04	-44.946	-52.196
1523.25	-61.956	-67.636	-45.078	-52.227
1523.38	-67.411	-64.843	-45.214	-51.842
1523.5	-61.498	-64.738	-45.324	-51.598
1523.62	-63.169	-63.345	-45.463	-51.199
1523.75	-67.5	-67.551	-45.644	-51.094
1523.88	-67.001	-64.921	-45.899	-50.764
1524	-62.009	-67.609	-46.031	-50.408
1524.12	-67.446	-61.692	-46.287	-50.103
1524.25	-63.113	-67.558	-46.507	-49.993
1524.38	-63.167	-63.687	-46.858	-49.697
1524.5	-67.149	-65.74	-47.128	-49.425
1524.62	-63.673	-66.053	-47.398	-49.253
1524.75	-64.793	-67.645	-47.744	-49.109
1524.88	-63.516	-67.511	-47.925	-49.034
1525	-61.056	-67.667	-48.193	-48.753
1525.12	-61.883	-64.669	-48.699	-48.556
1525.25	-67.521	-67.652	-49.167	-48.41
1525.38	-67.667	-66.385	-49.594	-48.331
1525.5	-65.353	-67.651	-50.088	-48.284
1525.62	-61.005	-65.575	-50.749	-48.283
1525.75	-60.33	-61.859	-51.509	-48.223
1525.88	-60.377	-67.587	-52.134	-48.09
1526	-60.604	-64.981	-52.676	-48.084
1526.12	-61.918	-63.5	-53.271	-47.999
1526.25	-59.367	-66.266	-54.438	-47.94
1526.38	-61.196	-63.992	-55.284	-47.86
1526.5	-60.548	-67.663	-55.746	-48.016
1526.62	-60.351	-64.982	-57.243	-48.208
1526.75	-61.261	-67.624	-58.116	-48.162
1526.88	-60.497	-63.189	-59.172	-48.161
1527	-58.851	-67.643	-60.895	-48.119
1527.12	-59.009	-67.655	-61.763	-48.206
1527.25	-59.455	-66.482	-64.057	-48.388
1527.38	-60.161	-65.437	-65.929	-48.443
1527.5	-59.058	-61.722	-67.129	-48.546
1527.62	-56.97	-64.595	-64.444	-48.59
1527.75	-57.672	-65.386	-60.456	-48.691
1527.88	-57.854	-65.074	-59.34	-48.963
1528	-57.839	-67.654	-59.721	-49.063
1528.12	-57.073	-66.139	-59.571	-49.019
1528.25	-56.893	-63.229	-58.829	-49.25
1528.38	-56.567	-64.592	-57.226	-49.263
1528.5	-56.102	-60.773	-55.65	-49.208
1528.62	-55.549	-67.589	-55.048	-49.367
1528.75	-56.45	-65.092	-54.525	-49.414
1528.88	-56.098	-63.365	-53.906	-49.368
1529	-55.196	-67.522	-53.515	-49.472
1529.12	-55.656	-61.804	-53.193	-49.324
1529.25	-55.751	-67.575	-52.204	-49.321
1529.38	-54.963	-64.449	-51.88	-49.244
1529.5	-54.412	-62.413	-51.601	-49.23
1529.62	-54.289	-61.73	-51.174	-49.164
1529.75	-54.047	-64.896	-50.734	-48.951
1529.88	-53.687	-62.879	-50.498	-48.861
1530	-53.421	-62.159	-50.184	-48.892
1530.12	-53.529	-61.842	-49.492	-48.728
1530.25	-53.442	-64.168	-49.284	-48.53
1530.38	-52.972	-66.315	-49.009	-48.423
1530.5	-52.851	-65.138	-48.851	-48.24
1530.62	-52.731	-67.312	-48.449	-48.228
1530.75	-53.089	-63.266	-48.215	-48.072
1530.88	-52.633	-63.162	-48.233	-47.937
1531	-52.111	-62.438	-47.936	-48.045
1531.12	-52.18	-65.669	-47.559	-47.964
1531.25	-52.092	-67.65	-47.401	-48.01
1531.38	-51.517	-66.982	-47.151	-47.867
1531.5	-51.833	-63.312	-47.038	-47.81
1531.62	-52.017	-65.414	-46.899	-47.896
1531.75	-51.899	-65.88	-46.819	-47.926
1531.88	-51.592	-67.052	-46.719	-47.82
1532	-51.583	-63.125	-46.567	-47.781
1532.12	-51.472	-67.504	-46.347	-47.68
1532.25	-51.229	-65.87	-46.292	-47.728
1532.38	-51.164	-67.008	-46.254	-47.783
1532.5	-51.072	-62.808	-46.103	-47.746
1532.62	-50.956	-67.107	-45.959	-47.7
1532.75	-50.932	-63.436	-45.803	-47.524
1532.88	-50.908	-67.667	-45.607	-47.482
1533	-51.036	-67.667	-45.481	-47.646
1533.12	-50.876	-67.667	-45.519	-47.462
1533.25	-50.899	-66.865	-45.315	-47.629
1533.38	-50.939	-62.412	-45.315	-47.585
1533.5	-51.011	-67.394	-45.111	-47.626
1533.62	-51.069	-64.876	-45.062	-47.647
1533.75	-51.052	-65.862	-45.08	-47.724
1533.88	-50.981	-65.975	-45	-47.919
1534	-51.23	-66.179	-44.999	-48.065
1534.12	-51.609	-65.277	-44.869	-48.155
1534.25	-51.627	-67.548	-44.822	-48.206
1534.38	-51.562	-66.29	-44.708	-48.279
1534.5	-51.946	-66.131	-44.731	-48.473
1534.62	-52.199	-62.254	-44.76	-48.663
1534.75	-51.996	-65.411	-44.904	-48.998
1534.88	-52.187	-64.29	-44.816	-49.141
1535	-52.27	-61.815	-44.848	-49.396
1535.12	-52.66	-67.667	-44.734	-49.807
1535.25	-52.555	-66.987	-44.787	-50.069
1535.38	-52.919	-62.405	-44.675	-50.505
1535.5	-52.717	-61.718	-44.756	-50.801
1535.62	-52.849	-63.456	-44.708	-51.074
1535.75	-52.733	-61.676	-44.738	-51.531
1535.88	-53.157	-63.135	-44.673	-51.909
1536	-52.895	-67.304	-44.674	-52.507
1536.12	-53.126	-64.317	-44.623	-53.43
1536.25	-52.758	-63.234	-44.616	-53.748
1536.38	-53.451	-66.742	-44.56	-54.288
1536.5	-53.193	-62.667	-44.555	-55.415
1536.62	-53.783	-65.104	-44.489	-55.757
1536.75	-53.709	-63.985	-44.531	-56.9
1536.88	-53.926	-62.914	-44.488	-58.856
1537	-53.826	-63.938	-44.544	-59.906
1537.12	-53.939	-67.238	-44.434	-60.824
1537.25	-53.989	-63.651	-44.469	-61.097
1537.38	-54.022	-60.71	-44.438	-62.488
1537.5	-54.126	-63.208	-44.402	-65.9
1537.62	-54.826	-66.261	-44.393	-64.675
1537.75	-54.828	-64.55	-44.334	-62.296
1537.88	-55.133	-66.427	-44.357	-65.165
1538	-55.183	-61.885	-44.34	-66.299
1538.12	-55.997	-65.447	-44.363	-67.083
1538.25	-56.054	-67.667	-44.426	-61.74
1538.38	-56.556	-67.667	-44.391	-60.742
1538.5	-56.209	-66.91	-44.374	-61.104
1538.62	-56.484	-62.455	-44.317	-60.152
1538.75	-57.734	-67.667	-44.398	-59.43
1538.88	-57.938	-67.284	-44.502	-58.748
1539	-57.908	-64.246	-44.535	-57.144
1539.12	-58.965	-65.222	-44.609	-56.754
1539.25	-59.018	-64.398	-44.644	-56.34
1539.38	-59.608	-67.667	-44.704	-56.282
1539.5	-58.395	-67.667	-44.729	-54.959
1539.62	-60.62	-67.667	-44.978	-54.82
1539.75	-60.053	-67.667	-45.07	-54.536
1539.88	-60.823	-67.667	-45.152	-54.097
1540	-60.096	-67.572	-45.19	-53.827
1540.12	-59.841	-66.37	-45.29	-53.494
1540.25	-58.866	-66.338	-45.451	-53.16
1540.38	-61.177	-67.667	-45.616	-52.447
1540.5	-62.545	-67.478	-45.692	-52.433
1540.62	-60.841	-65.078	-45.808	-52.363
1540.75	-61.837	-67.137	-45.99	-51.895
1540.88	-60.357	-62.154	-46.157	-51.602
1541	-61.047	-64.701	-46.326	-51.329
1541.12	-61.201	-64.317	-46.518	-51.372
1541.25	-60.974	-67.522	-46.625	-51.214
1541.38	-58.761	-65.843	-46.758	-50.754
1541.5	-59.044	-67.667	-46.955	-50.327
1541.62	-60.954	-67.667	-47.078	-50.079
1541.75	-60.506	-67.486	-47.344	-49.861
1541.88	-59.45	-64.536	-47.417	-49.8
1542	-58.765	-67.667	-47.632	-49.563
1542.12	-57.737	-67.667	-47.891	-49.486
1542.25	-58.79	-67.47	-48.086	-49.254
1542.38	-61.382	-64.668	-48.251	-48.972
1542.5	-57.923	-67.667	-48.382	-48.899
1542.62	-59.416	-67.434	-48.675	-48.745
1542.75	-58.039	-62.501	-48.659	-48.474
1542.88	-57.744	-67.455	-48.917	-48.292
1543	-57.621	-62.454	-49.137	-48.281
1543.12	-58.084	-61.53	-49.253	-48.079
1543.25	-58.341	-67.476	-49.446	-47.892
1543.38	-58.685	-63.68	-49.573	-47.769
1543.5	-58.435	-67.61	-49.711	-47.696
1543.62	-58.348	-65.672	-50.1	-47.507
1543.75	-57.053	-66.079	-50.217	-47.405
1543.88	-57.462	-67.629	-50.348	-47.377
1544	-57.19	-65.884	-50.637	-47.285
1544.12	-57.111	-67.507	-50.907	-47.2
1544.25	-56.479	-62.891	-50.945	-47.043
1544.38	-57.117	-65.318	-51.311	-46.975
1544.5	-56.496	-66.689	-51.491	-47.149
1544.62	-56.211	-65.14	-51.944	-47.111
1544.75	-55.528	-62.281	-52.195	-47.132
1544.88	-55.693	-61.303	-52.289	-47.136
1545	-55.723	-61.448	-52.733	-47.253
1545.12	-55.863	-62.115	-53.122	-47.259
1545.25	-55.645	-64.192	-52.959	-47.374
1545.38	-55.142	-65.716	-53.239	-47.453
1545.5	-54.443	-64.025	-53.695	-47.582
1545.62	-55.398	-63.511	-54.145	-47.738
1545.75	-55.108	-62.713	-54.445	-47.962
1545.88	-54.483	-66.427	-54.891	-48.181
1546	-54.733	-65.127	-54.886	-48.423
1546.12	-54.43	-63.228	-55.219	-48.568
1546.25	-54.435	-63.624	-55.886	-48.752
1546.38	-54.037	-64.117	-55.717	-48.757
1546.5	-54.402	-64.607	-55.858	-49.025
1546.62	-54.104	-67.647	-55.117	-49.185
1546.75	-54.104	-66.751	-54.901	-49.496
1546.88	-53.69	-62.383	-54.284	-49.808
1547	-53.6	-66.019	-54.972	-49.97
1547.12	-53.377	-64.309	-54.245	-50.29
1547.25	-53.155	-67.667	-53.713	-50.334
1547.38	-53.056	-67.367	-53.251	-50.614
1547.5	-53.375	-64.24	-53.297	-50.667
1547.62	-53.172	-64.467	-52.622	-51.068
1547.75	-53.374	-67.667	-52.525	-50.965
1547.88	-53.071	-67.667	-52.19	-51.107
1548	-52.601	-67.481	-51.979	-51.085
1548.12	-52.707	-65.09	-51.496	-51.106
1548.25	-52.554	-60.944	-51.142	-51.142
1548.38	-52.765	-67.667	-50.805	-51.315
1548.5	-52.118	-67.667	-50.547	-51.138
1548.62	-52.323	-67.258	-50.392	-51.128
1548.75	-52.264	-64.072	-50.418	-50.971
1548.88	-52.208	-61.845	-50.112	-50.84
1549	-52.032	-63.645	-49.931	-50.565
1549.12	-52.303	-62.478	-49.648	-50.397
1549.25	-51.925	-64.344	-49.561	-50.491
1549.38	-51.795	-67.667	-49.502	-50.186
1549.5	-51.909	-67.667	-49.149	-50.251
1549.62	-51.89	-67.667	-49.174	-50.058
1549.75	-51.564	-66.862	-49.263	-49.669
1549.88	-51.689	-63.862	-49.142	-49.546
1550	-51.609	-67.667	-48.905	-49.582
1550.12	-51.552	-66.433	-48.762	-49.495
1550.25	-51.457	-63.063	-48.72	-49.328
1550.38	-51.645	-67.667	-48.657	-49.118
1550.5	-51.556	-67.667	-48.69	-49.187
1550.62	-51.387	-66.822	-48.769	-49.167
1550.75	-51.531	-63.651	-48.621	-49.111
1550.88	-51.496	-62.996	-48.556	-48.963
1551	-51.654	-66.359	-48.507	-49.008
1551.12	-51.425	-63.199	-48.47	-48.831
1551.25	-51.629	-67.667	-48.42	-48.906
1551.38	-51.944	-67.497	-48.193	-48.826
1551.5	-52.006	-66.493	-48.231	-48.756
1551.62	-51.961	-65.008	-48.138	-48.879
1551.75	-52.088	-64.492	-47.858	-48.827
1551.88	-52.183	-65.888	-47.972	-49.097
1552	-52.748	-62.788	-47.855	-49.086
1552.12	-52.721	-67.407	-47.72	-48.991
1552.25	-52.616	-66.699	-47.538	-49.003
1552.38	-52.683	-66.381	-47.528	-49
1552.5	-53.099	-64.055	-47.415	-49.235
1552.62	-53.111	-67.667	-47.21	-49.143
1552.75	-53.383	-67.667	-47.21	-49.318
1552.88	-53.265	-66.292	-47.186	-49.397
1553	-53.625	-62.581	-46.989	-49.271
1553.12	-53.826	-61.44	-46.909	-49.53
1553.25	-53.679	-67.667	-46.735	-49.678
1553.38	-54.265	-66.879	-46.774	-49.831
1553.5	-54.188	-65.302	-46.537	-50.316
1553.62	-54.396	-65.705	-46.638	-50.385
1553.75	-54.074	-62.465	-46.434	-50.596
1553.88	-54.206	-63.903	-46.283	-50.91
1554	-54.437	-67.667	-46.259	-50.84
1554.12	-55	-67.349	-46.122	-51.105
1554.25	-55.335	-66.474	-45.983	-51.401
1554.38	-55.199	-66.004	-45.957	-51.534
1554.5	-55.372	-64.433	-45.881	-51.979
1554.62	-55.9	-67.667	-45.882	-52.232
1554.75	-55.551	-67.012	-45.903	-52.464
1554.88	-56.223	-65.74	-45.783	-52.529
1555	-55.706	-67.667	-45.664	-52.639
1555.12	-56.733	-66.738	-45.766	-53.276
1555.25	-57.256	-65.051	-45.786	-53.461
1555.38	-56.09	-67.667	-45.73	-53.701
1555.5	-56.469	-65.425	-45.76	-53.591
1555.62	-57.145	-62.482	-45.695	-54.13
1555.75	-56.328	-67.667	-45.704	-54.41
1555.88	-57.095	-67.667	-45.727	-54.38
1556	-58.029	-67.667	-45.712	-54.656
1556.12	-59.149	-67.667	-45.774	-54.897
1556.25	-62.212	-67.667	-45.885	-55.306
1556.38	-60.991	-67.667	-45.781	-55.217
1556.5	-60.078	-67.667	-45.77	-55.223
1556.62	-62.63	-67.667	-45.828	-55.211
1556.75	-63.653	-67.667	-45.801	-55.89
1556.88	-61.732	-65.746	-45.735	-56.16
1557	-62.51	-62.289	-45.812	-56.733
1557.12	-62.857	-62.586	-45.8	-55.761
1557.25	-63.76	-67.331	-45.902	-56.942
1557.38	-65.059	-66.766	-45.735	-57.023
1557.5	-64.742	-67.667	-45.714	-57.122
1557.62	-66.114	-67.667	-45.765	-58.668
1557.75	-63.709	-65.893	-45.797	-58.428
1557.88	-65.189	-63.638	-45.708	-56.686
1558	-65.786	-67.667	-45.785	-57.282
1558.12	-63.224	-67.199	-45.772	-56.769
1558.25	-64.851	-66.417	-45.744	-57.325
1558.38	-64.803	-67.664	-45.715	-56.868
1558.5	-66.441	-65.693	-45.721	-57.622
1558.62	-63.839	-63.264	-45.703	-57.092
1558.75	-63.233	-66.031	-45.686	-56.587
1558.88	-64.681	-67.667	-45.651	-57.157
1559	-66.522	-67.667	-45.568	-56.77
1559.12	-67.049	-67.667	-45.561	-56.259
1559.25	-64.71	-66.25	-45.657	-57.178
1559.38	-63.109	-64.4	-45.594	-56.368
1559.5	-64.138	-67.667	-45.642	-56.087
1559.62	-63.438	-67.667	-45.625	-56.665
1559.75	-63.359	-66.334	-45.538	-56.244
1559.88	-66.239	-64.688	-45.583	-55.555
1560	-63.091	-67.667	-45.529	-55.763
1560.12	-61.593	-67.667	-45.565	-55.52
1560.25	-63.82	-67.667	-45.564	-55.009
1560.38	-62.164	-67.667	-45.557	-55.534
1560.5	-62.435	-66.019	-45.626	-55.203
1560.62	-66.198	-64.145	-45.777	-54.084
1560.75	-62.671	-67.667	-45.74	-54.133
1560.88	-60.806	-66.882	-45.947	-54.082
1561	-61.444	-65.825	-45.951	-53.712
1561.12	-62.691	-67.466	-45.983	-53.782
1561.25	-62.05	-67.149	-46.08	-53.848
1561.38	-60.222	-67.667	-46.108	-53.229
1561.5	-60.996	-65.298	-46.289	-52.838
1561.62	-60.963	-63.025	-46.472	-53.189
1561.75	-61.068	-67.34	-46.479	-52.447
1561.88	-60.16	-66.886	-46.678	-52.439
1562	-62.328	-66.146	-46.802	-52.581
1562.12	-59.868	-64.607	-46.959	-52.332
1562.25	-59.788	-65.429	-47.157	-52.135
1562.38	-59.012	-63.453	-47.508	-51.984
1562.5	-58.937	-67.667	-47.599	-51.832
1562.62	-59.849	-67.262	-47.871	-51.83
1562.75	-60.115	-66.705	-48.19	-51.313
1562.88	-59.836	-67.667	-48.509	-51.389
1563	-59.076	-67.667	-48.693	-51.211
1563.12	-58.155	-66.192	-48.788	-51.093
1563.25	-58.962	-64.274	-49.168	-50.988
1563.38	-58.369	-64.22	-49.655	-51.006
1563.5	-57.59	-63.024	-49.718	-50.832
1563.62	-57.481	-65.683	-50.363	-51.02
1563.75	-57.864	-67.667	-50.488	-50.574
1563.88	-57.232	-67.667	-50.719	-50.823
1564	-58.19	-66.002	-51.05	-50.563
1564.12	-57.536	-64.481	-51.623	-50.63
1564.25	-57.193	-66.207	-51.663	-50.544
1564.38	-57.327	-64.714	-52.12	-50.588
1564.5	-56.624	-67.357	-52.67	-50.495
1564.62	-55.816	-67.667	-52.914	-50.493
1564.75	-55.891	-65.533	-53.164	-50.604
1564.88	-56.06	-63.631	-54.153	-50.661
1565	-56.113	-67.667	-53.727	-50.563
1565.12	-55.525	-67.283	-54.107	-50.821
1565.25	-56.075	-65.575	-55.071	-50.89
1565.38	-55.156	-64.331	-54.966	-51.034
1565.5	-55.419	-65.889	-55.797	-50.884
1565.62	-55.374	-65.591	-56.396	-51.37
1565.75	-55.024	-62.514	-55.825	-51.325
1565.88	-54.939	-62.887	-56.756	-51.509
1566	-54.199	-67.667	-56.389	-51.578
1566.12	-54.202	-67.487	-56.081	-51.699
1566.25	-54.286	-65.738	-57.785	-51.965
1566.38	-54.115	-64.232	-57.527	-52.568
1566.5	-53.845	-65.39	-56.603	-52.493
1566.62	-54.118	-65.297	-55.156	-52.577
1566.75	-54.281	-64.61	-56.184	-52.531
1566.88	-53.715	-62.709	-55.492	-52.632
1567	-53.668	-67.667	-55.866	-53.11
1567.12	-54.063	-66.797	-55.356	-52.947
1567.25	-54.004	-65.898	-55.664	-53.363
1567.38	-53.728	-64.302	-54.641	-53.576
1567.5	-54.015	-62.122	-54.348	-53.837
1567.62	-53.796	-65.929	-53.989	-53.585
1567.75	-53.888	-66.975	-53.407	-53.939
1567.88	-53.899	-64.237	-52.988	-53.892
1568	-53.815	-62.556	-52.155	-53.806
1568.12	-53.659	-67.558	-51.973	-53.415
1568.25	-54.074	-65.841	-51.765	-53.985
1568.38	-53.567	-64.381	-51.201	-53.363
1568.5	-53.285	-65.26	-50.626	-53.178
1568.62	-53.353	-62.916	-50.457	-53.142
1568.75	-53.607	-64.601	-50.14	-53.256
1568.88	-53.575	-65.161	-49.663	-52.803
1569	-53.804	-65.882	-49.483	-52.797
1569.12	-53.726	-67.667	-49.293	-52.1
1569.25	-53.507	-67.667	-49.028	-51.982
1569.38	-53.539	-67.667	-48.648	-51.582
1569.5	-53.37	-67.667	-48.517	-51.205
1569.62	-53.555	-66.177	-48.113	-50.815
1569.75	-53.365	-62.647	-47.915	-50.705
1569.88	-53.516	-61.734	-47.611	-50.398
1570	-53.846	-66.443	-47.479	-50.009
1570.12	-54.135	-67.667	-47.307	-49.814
1570.25	-54.032	-67.567	-47.045	-49.72
1570.38	-53.839	-67.013	-46.734	-49.416
1570.5	-53.861	-65.003	-46.712	-49.212
1570.62	-54.217	-63.76	-46.381	-48.985
1570.75	-54.241	-66.084	-46.307	-48.732
1570.88	-54.281	-66.46	-46.051	-48.61
1571	-54.578	-65.513	-46.077	-48.49
1571.12	-54.508	-64.967	-46.134	-48.295
1571.25	-54.489	-63.361	-45.854	-48.046
1571.38	-54.661	-66.07	-45.718	-48.052
1571.5	-55.548	-64.734	-45.652	-48.026
1571.62	-55.377	-66.138	-45.5	-47.881
1571.75	-55.208	-67.663	-45.615	-47.767
1571.88	-55.628	-67.501	-45.641	-47.644
1572	-55.868	-65.276	-45.404	-47.649
1572.12	-56.202	-64.19	-45.384	-47.78
1572.25	-56.041	-67.667	-45.344	-47.471
1572.38	-56.079	-67.667	-45.223	-47.616
1572.5	-56.477	-67.667	-45.246	-47.627
1572.62	-56.493	-65.713	-45.131	-47.564
1572.75	-56.831	-64.195	-45.11	-47.552
1572.88	-57.532	-66.272	-44.96	-47.576
1573	-57.691	-67.667	-45.045	-47.484
1573.12	-57.476	-67.667	-44.966	-47.408
1573.25	-57.797	-67.667	-44.84	-47.588
1573.38	-57.415	-67.564	-44.889	-47.512
1573.5	-56.917	-67.467	-44.797	-47.725
1573.62	-57.819	-65.636	-44.793	-47.738
1573.75	-57.225	-63.306	-44.705	-47.587
1573.88	-57.552	-63.942	-44.623	-47.762
1574	-58.017	-65.971	-44.475	-47.753
1574.12	-59.215	-67.667	-44.505	-48.078
1574.25	-61.07	-66.062	-44.586	-48.062
1574.38	-60.531	-64.881	-44.414	-48.201
1574.5	-59.761	-67.667	-44.379	-48.388
1574.62	-59.636	-67.667	-44.348	-48.519
1574.75	-60.49	-67.667	-44.385	-48.761
1574.88	-60.058	-67.667	-44.355	-48.753
1575	-60.518	-66.839	-44.294	-49.093
1575.12	-61.762	-65.795	-44.359	-49.507
1575.25	-64.547	-63.7	-44.237	-49.584
1575.38	-62.264	-62.247	-44.322	-50.024
1575.5	-62.67	-67.667	-44.192	-50.289
1575.62	-61.252	-66.661	-44.182	-50.442
1575.75	-63.769	-65.301	-44.171	-50.822
1575.88	-62.772	-66.231	-44.108	-51.193
1576	-61.121	-66.839	-44.078	-51.712
1576.12	-63.86	-66.188	-44.053	-51.847
1576.25	-63.509	-67.034	-44.09	-52.154
1576.38	-63.775	-66.554	-44.113	-52.915
1576.5	-67.418	-67.667	-44.151	-52.947
1576.62	-65.631	-67.667	-44.177	-54.179
1576.75	-64.839	-67.667	-44.16	-54.545
1576.88	-67.667	-67.667	-44.166	-54.105
1577	-64.687	-67.667	-44.24	-55.967
1577.12	-62.929	-67.667	-44.29	-55.809
1577.25	-66.727	-67.667	-44.324	-56.839
1577.38	-67.463	-67.667	-44.357	-56.6
1577.5	-67.303	-67.667	-44.423	-58.294
1577.62	-65.353	-65.835	-44.544	-58.665
1577.75	-64.074	-63.855	-44.593	-59.326
1577.88	-67.667	-65.042	-44.591	-61.113
1578	-65.651	-67.667	-44.642	-60.032
1578.12	-63.466	-67.667	-44.804	-62.053
1578.25	-64.59	-67.667	-44.833	-64.565
1578.38	-67.128	-66.355	-44.922	-62.71
1578.5	-66.605	-65.503	-44.934	-67.4
1578.62	-64.04	-67.667	-45.077	-63.833
1578.75	-62.499	-67.667	-45.29	-67.667
1578.88	-62.29	-67.667	-45.331	-67.291
1579	-62.001	-67.667	-45.396	-61.815
1579.12	-63.195	-67.667	-45.521	-60.458
1579.25	-66.81	-67.564	-45.735	-61.418
1579.38	-64.668	-67.467	-45.805	-60.441
1579.5	-63.716	-67.667	-45.859	-58.581
1579.62	-64.967	-65.918	-45.96	-61.168
1579.75	-66.633	-64.78	-46.077	-59.654
1579.88	-67.007	-65.874	-46.283	-58.515
1580	-65.638	-64.72	-46.279	-58.268
1580.12	-63.176	-67.667	-46.563	-57.488
1580.25	-61.233	-66.913	-46.642	-55.645
1580.38	-62.058	-65.291	-46.853	-55.87
1580.5	-62.429	-64.59	-47.218	-55.001
1580.62	-60.798	-65.066	-47.24	-54.473
1580.75	-58.932	-64.371	-47.529	-53.841
1580.88	-59.073	-63.846	-47.639	-53.222
1581	-58.22	-67.667	-47.781	-53.104
1581.12	-58.828	-66.964	-48.076	-52.487
1581.25	-59.954	-66.503	-48.266	-52.31
1581.38	-59.132	-65.307	-48.435	-51.913
1581.5	-58.241	-63.521	-48.804	-51.314
1581.62	-58.177	-65.695	-48.841	-51.177
1581.75	-59.038	-66.578	-49.261	-50.902
1581.88	-58.165	-65.89	-49.48	-50.259
1582	-57.64	-67.667	-49.961	-49.781

## Sheet: Fig. 3f
	Intensity [arb. u.]
Energy [eV]	Shell exposed	Fully exposed	Silica-glass substrate
3.05048	748.262	741.08	741.771
3.04953	749.424	742.218	742.251
3.04857	749.4	739.744	739.474
3.04762	748.551	741.263	738.263
3.04666	747.234	742.462	739.727
3.04571	750.88	742.441	740.057
3.04476	754.987	743.297	743.7
3.04381	753.393	744.777	744.53
3.04286	756.707	751.971	747.749
3.0419	773.051	761.828	765.826
3.04095	799.986	783.869	785.91
3.04001	829.923	806.039	813.768
3.03906	854.946	829.508	828.503
3.03811	863.575	834.07	850.753
3.03716	863.493	847.724	858.432
3.03621	876.999	854.568	856.771
3.03527	884.863	863.734	870.121
3.03432	890.313	864.301	876.743
3.03338	897.878	868.498	883.004
3.03243	903.811	874.555	887.987
3.03149	909.51	887.592	906.583
3.03054	904.406	900.732	910.72
3.0296	918.738	907.072	920.624
3.02866	925.527	923.133	925.755
3.02772	939.932	939.812	946.35
3.02678	939.311	953.779	960.104
3.02583	954.793	965.314	974.049
3.02489	958.896	982.395	977.244
3.02395	972.093	992.293	1007.59
3.02302	994.372	1015.57	1027
3.02208	1007.8	1032.78	1042.99
3.02114	1012.45	1055.48	1064.87
3.0202	1022.33	1070.28	1084.9
3.01927	1033.24	1085	1106.77
3.01833	1042.63	1100.98	1125.89
3.01739	1055.44	1124.92	1143.97
3.01646	1057.32	1136.48	1174.08
3.01553	1072.58	1155.06	1190.58
3.01459	1091.89	1181.06	1218.72
3.01366	1106.11	1204.37	1239.87
3.01273	1114.82	1220.33	1264.56
3.01179	1130.01	1266.4	1273.06
3.01086	1154.5	1279.68	1290.69
3.00993	1156.43	1287.64	1327.01
3.009	1173.87	1313.18	1338.56
3.00807	1186.47	1322.1	1351.22
3.00714	1198.99	1346.26	1371.8
3.00622	1221.26	1344.37	1401.53
3.00529	1236.86	1361.36	1388.86
3.00436	1252.01	1369.33	1409.03
3.00343	1271.34	1365.59	1396.85
3.00251	1288.86	1343.95	1385.07
3.00158	1304.08	1353.17	1391.54
3.00066	1330.21	1378.66	1397.67
2.99973	1347.45	1387.05	1400.85
2.99881	1329.98	1355.72	1385.67
2.99788	1304.45	1279.7	1297.33
2.99696	1293.74	1184.03	1196.69
2.99604	1273.28	1091.84	1113.94
2.99512	1252.71	1028.77	1046.34
2.9942	1263.72	977.101	996.711
2.99328	1277.08	957.996	960.553
2.99236	1281.62	930.739	934.897
2.99144	1272.41	916.737	912.115
2.99052	1283.63	904.395	901.833
2.9896	1307.69	897.246	897.187
2.98868	1328.82	888.88	903.629
2.98776	1356.52	895.837	892.616
2.98685	1371.79	903.002	901.642
2.98593	1396.19	908.065	908.187
2.98502	1421.44	920.132	917.658
2.9841	1413	893.678	911.512
2.98319	1435.01	878.995	893.419
2.98227	1470.98	861.713	867.406
2.98136	1472.13	848.861	853.357
2.98045	1478.75	837.766	842.636
2.97954	1481.78	827.474	834.088
2.97862	1508.36	828.275	827.473
2.97771	1518.87	831.691	828.077
2.9768	1525.03	821.456	827.243
2.97589	1541.51	816.694	817.016
2.97498	1559.03	819.166	817.526
2.97407	1563.44	823.357	821.394
2.97317	1576.18	820.809	823.957
2.97226	1604.28	819.238	824.419
2.97135	1602.23	822.498	824.136
2.97044	1643.38	820.776	826.549
2.96954	1621.61	825.59	837.103
2.96863	1652.67	825.945	833.733
2.96773	1705.55	828.764	832.605
2.96682	1717.31	833.78	834.669
2.96592	1719.62	844.782	853.025
2.96502	1741.88	875.584	879.604
2.96411	1761.06	909.574	919.767
2.96321	1798.58	961.516	959.804
2.96231	1810.75	982.8	978.329
2.96141	1845.72	1004.93	993.413
2.96051	1886.56	1003.81	998.105
2.95961	1910.77	992.127	1003.07
2.95871	1928.12	980.734	988.946
2.95781	1954.35	958.028	982.664
2.95691	1983.12	944.707	954.038
2.95601	1987.79	923.247	929.488
2.95512	1978.9	895.856	893.606
2.95422	1937.78	859.837	861.921
2.95332	1905.05	832.25	837.57
2.95243	1901.86	821.202	826.088
2.95153	1895.24	811.494	811.447
2.95064	1896.6	806.118	809.799
2.94974	1916.93	797.211	803.484
2.94885	1965.75	793.899	803.165
2.94796	2000	794.628	798.974
2.94706	1986.52	790.599	792.971
2.94617	2026.94	797.67	791.038
2.94528	2033.3	796.235	791.986
2.94439	2063.32	789.641	787.1
2.9435	2080.54	783.855	780.914
2.94261	2133.24	782.003	784.544
2.94172	2173.63	778.452	782.855
2.94083	2207.28	775.769	781.037
2.93994	2236.43	781.408	777.266
2.93906	2277.24	780.832	776.256
2.93817	2306.84	779.047	772.022
2.93728	2349.88	774.885	774.89
2.9364	2390.94	774.101	778.202
2.93551	2437.11	778.555	781.629
2.93463	2485.04	785.5	789.294
2.93374	2537.9	799.942	798.527
2.93286	2598.74	806.269	807.444
2.93197	2651.29	819.404	817.467
2.93109	2751.23	829.246	825.894
2.93021	2806.95	846.323	840.967
2.92933	2862.43	844.375	844.465
2.92845	2891.82	857.376	849.339
2.92757	2964.71	860.916	849.745
2.92669	3038.5	847.505	850.122
2.92581	3115.3	838.516	847.027
2.92493	3190.55	824.183	834.305
2.92405	3272.42	812.805	812.347
2.92317	3376.17	805.041	801.493
2.92229	3528.81	787.551	792.079
2.92142	3592.36	783.109	784.547
2.92054	3696.39	775.515	778.617
2.91966	3787.64	783.048	781.628
2.91879	3871.26	788.67	785.445
2.91791	3951.55	795.114	783.749
2.91704	4026.13	795.645	793.966
2.91616	4112.07	801.921	794.807
2.91529	4238.13	804.105	803.277
2.91442	4351.81	803.216	814.033
2.91355	4427.73	803.35	806.52
2.91267	4533.91	807.549	804.452
2.9118	4706.07	812.184	803.632
2.91093	4897.9	808.999	806.174
2.91006	5067.23	800.888	810.535
2.90919	5190.91	800.567	800.713
2.90832	5370.14	800.353	792.22
2.90746	5600.15	797.063	786.36
2.90659	5809.12	794.96	785.902
2.90572	6117.88	789.914	790.885
2.90485	6421.92	786.525	784.632
2.90399	6730.75	776.065	777.356
2.90312	7145.57	769.847	766.874
2.90225	7598.13	766.665	762.64
2.90139	8149.02	761.317	760.974
2.90052	8759.27	758.74	760.37
2.89966	9475.9	759.533	759.416
2.8988	10377.3	759.488	757.288
2.89793	11413.9	757.973	755.005
2.89707	12526.6	756.31	755.466
2.89621	13926.1	757.776	755.471
2.89535	15594.9	758.782	755.752
2.89449	17297.1	755.155	756.424
2.89363	19029.7	759.678	755.48
2.89277	20925.7	755.203	756.631
2.89191	22566.2	758.785	751.125
2.89105	23851.1	758.643	750.199
2.89019	24401.1	756.393	752.045
2.88933	24153.4	754.789	753.712
2.88847	23097.6	759.333	756.618
2.88762	21462.3	758.728	753.907
2.88676	19591.9	755.374	752.357
2.88591	17788.6	755.539	754.3
2.88505	16155.5	757.394	753.842
2.88419	14780.7	757.092	756.845
2.88334	13744.6	756.585	752.077
2.88249	12774.4	752.258	754.198
2.88163	12240.4	755.579	754.434
2.88078	11866.6	759.765	753.587
2.87993	11571	760.808	755.798
2.87908	11402.5	762.375	756.743
2.87822	11340.6	760.595	754.451
2.87737	11317.7	759.618	755.135
2.87652	11422.1	759.557	756.344
2.87567	11592.8	758.303	755.461
2.87482	11811.1	758.06	755.109
2.87398	12057.6	759.93	755.815
2.87313	12334.1	761.546	756.68
2.87228	12729.6	760.51	759.181
2.87143	13196.7	760.885	759.749
2.87059	13827.6	760.563	758.238
2.86974	14565.7	760.982	756.33
2.86889	15471.3	759.109	763.306
2.86805	16507.1	765.724	757.153
2.8672	17916.1	770.25	766.067
2.86636	19539.4	769.881	758.851
2.86551	21507.9	767.065	761.901
2.86467	23853.1	764.751	763.882
2.86383	26338.8	767.045	762.111
2.86299	28382.6	768.022	762.186
2.86214	29399.9	769.235	764.982
2.8613	28964.5	770.393	763.723
2.86046	27145.8	765.945	758.397
2.85962	24616.5	766.985	761.5
2.85878	21189.1	768.091	763.895
2.85794	17544.8	774.004	768.938
2.8571	14160.6	760.676	762.607
2.85626	11455.2	766.874	761.356
2.85543	9526.95	766.823	758.898
2.85459	8233.22	762.151	759.984
2.85375	7320.39	763.723	760
2.85292	6686.89	764.481	761.265
2.85208	6269.67	760.658	763.02
2.85124	5971.5	759.941	759.014
2.85041	5757.79	759.924	755.12
2.84957	5629.85	758.425	756.295
2.84874	5534.1	757.342	753.907
2.84791	5473.05	758.128	750.87
2.84707	5396.02	755.801	751.668
2.84624	5401.14	758.895	749.247
2.84541	5321.42	756.499	749.577
2.84458	5332.85	755.949	750.606
2.84375	5302.4	755.173	752.624
2.84291	5309.02	756.827	751.311
2.84208	5323.33	759.176	750.224
2.84126	5318.76	756.411	751.221
2.84043	5318.58	756.573	750.251
2.8396	5337.84	756.484	749.197
2.83877	5332.19	756.597	750.529
2.83794	5350.98	754.19	753.016
2.83711	5366.21	754.784	751.513
2.83629	5344.72	755.969	751.314
2.83546	5364.05	754	750.677
2.83463	5385.78	753.834	751.204
2.83381	5358.58	753.692	752.068
2.83298	5386.2	748.325	750.712
2.83216	5338.25	754.144	753.382
2.83134	5380.9	755.534	751.557
2.83051	5333.98	765.235	757.413
2.82969	5375.59	758.336	748.972
2.82887	5367.56	750.555	747.267
2.82805	5360.9	750.133	748.105
2.82722	5351.2	752.596	749.482
2.8264	5358.62	755.017	750.091
2.82558	5382.41	757.205	751.169
2.82476	5397.36	755.267	752.753
2.82394	5397.56	756.173	750.124
2.82312	5378.23	753.986	749.918
2.8223	5399.61	756.837	750.945
2.82149	5404.27	754.164	749.907
2.82067	5427.56	755.332	750.652
2.81985	5431.89	756.621	752.875
2.81903	5398.61	753.229	750.421
2.81822	5462.58	753.868	750.907
2.8174	5480.14	757.338	751.364
2.81659	5490.97	758.591	753.681
2.81577	5503.85	756.46	751.411
2.81496	5502.91	751.972	748.956
2.81414	5537.38	753.911	748.872
2.81333	5528.53	755.55	750.269
2.81252	5553.81	755.979	748.511
2.8117	5586.99	754.843	751.871
2.81089	5535.49	756.629	755.478
2.81008	5599.44	759.596	755.671
2.80927	5642.01	754.106	754.77
2.80846	5587.14	754.17	752.959
2.80765	5584.25	757.472	749.628
2.80684	5654.96	758.42	747.389
2.80603	5589.99	756.9	749.678
2.80522	5606.81	760.942	753.448
2.80441	5588.86	759.154	752.285
2.8036	5577.9	760.291	752.573
2.8028	5570.8	758.146	754.992
2.80199	5566.42	756.149	755.434
2.80118	5594.88	753.716	754.833
2.80038	5596.12	758.558	751.02
2.79957	5624.01	760.964	750.893
2.79877	5603.82	756.512	750.324
2.79796	5623.6	761.59	751.344
2.79716	5614.84	760.974	751.193
2.79635	5662.01	759.874	752.348
2.79555	5633.22	758.107	752.005
2.79475	5592.67	762.026	753.974
2.79394	5638.87	760.714	752.179
2.79314	5700.9	761.009	753.152
2.79234	5682.29	756.711	753.784
2.79154	5675.83	761.55	756.381
2.79074	5678.47	765.613	753.428
2.78994	5656.73	758.183	756.522
2.78914	5621.84	756.296	757.198
2.78834	5648.29	759.573	752.404
2.78754	5652.28	761.3	754.651
2.78674	5686.61	760.085	751.897
2.78595	5727.72	761.556	754.361
2.78515	5702.75	760.11	752.224
2.78435	5689.55	758.416	751.468
2.78356	5688.25	760.828	755.956
2.78276	5706.71	759.903	752.585
2.78196	5748.69	762.569	750.243
2.78117	5710.39	760.568	751.36
2.78037	5694.63	755.735	750.198
2.77958	5705.56	758.897	754.878
2.77879	5713.13	758.624	754.134
2.77799	5673.27	756.719	750.119
2.7772	5684.23	761.373	753.679
2.77641	5722.56	759.304	756.052
2.77562	5723.49	758.058	751.718
2.77482	5725.66	758.875	749.82
2.77403	5791.74	763.183	753.977
2.77324	5795.56	761.162	755.452
2.77245	5786.79	761.581	755.676
2.77166	5846	762.829	753.585
2.77087	5867.56	760.747	757.737
2.77008	5825.59	761.372	756.775
2.7693	5841.24	760.604	752.312
2.76851	5929	760.757	752.919
2.76772	5932.41	763.406	754.235
2.76693	5980.05	759.6	757.739
2.76615	6067.02	759.222	752.609
2.76536	6081.15	759.409	751.362
2.76458	6146.87	761.668	755.248
2.76379	6173.02	757.174	756.911
2.76301	6213.18	761.921	756.693
2.76222	6207.89	765.269	752.994
2.76144	6250.44	766.722	750.918
2.76065	6280.33	765.043	753.683
2.75987	6276.34	764.839	754.926
2.75909	6319.27	764.383	758.75
2.75831	6314.41	765.286	749.555
2.75752	6331.58	765.001	754.89
2.75674	6419.42	766.17	755.779
2.75596	6395.06	761.096	752.05
2.75518	6421.27	763.748	754.945
2.7544	6477.57	763.116	754.564
2.75362	6539.11	757.851	751.679
2.75284	6493.85	760.754	755.355
2.75207	6469.4	763.228	754.008
2.75129	6500.01	759.835	753.994
2.75051	6510.05	761.862	753.226
2.74973	6542.74	762.096	753.045
2.74895	6577.39	758.486	755.393
2.74818	6617.6	760.909	752.762
2.7474	6613.2	764.527	750.057
2.74663	6671.69	759.474	754.233
2.74585	6726.78	764.69	752.835
2.74508	6742.73	764.735	750.956
2.7443	6750.49	763.133	755.474
2.74353	6880.53	760.751	753.87
2.74276	6886.24	762.857	753.876
2.74198	6921.54	764.545	754.141
2.74121	6986.51	764.602	757.851
2.74044	7082.44	761.126	753.345
2.73967	7144.15	758.983	749.179
2.7389	7193.23	760.609	750.493
2.73813	7274.47	759.569	754.121
2.73735	7354.89	761.297	757.47
2.73658	7384.38	763.409	755.441
2.73582	7425.52	760.587	754.167
2.73505	7574.3	764.059	757.423
2.73428	7726.74	769.269	759.366
2.73351	7798.79	761.963	753.336
2.73274	7902.59	761.923	753.969
2.73197	7974.88	766.725	753.17
2.73121	8117.69	762.808	757.216
2.73044	8303.92	765.456	755.388
2.72968	8376.38	762.822	754.228
2.72891	8397.91	763.846	753.786
2.72815	8508.13	764.187	754.823
2.72738	8624.82	765.489	758.58
2.72662	8696.54	767.771	757.345
2.72585	8807.86	767.356	752.202
2.72509	8918.16	766.438	753.683
2.72433	9045.75	763.31	757.671
2.72356	9052.42	767.557	751.861
2.7228	9152.54	769.988	762.119
2.72204	9131.64	762.479	757.914
2.72128	9129.95	765.652	762.585
2.72052	9051.46	763.067	758.074
2.71976	9026.43	765.02	755.579
2.719	9028.55	768.761	754.788
2.71824	8992.34	763.295	756.77
2.71748	8892.77	761.434	756.238
2.71672	8771.9	761.788	752.824
2.71596	8709.91	759.803	752.818
2.7152	8658.77	763.212	755.486
2.71444	8540.36	768.464	754.343
2.71369	8481.1	764.993	755.293
2.71293	8357.32	763.341	755.449
2.71217	8404.63	767.349	756.554
2.71142	8385.98	763.181	752.383
2.71066	8354.73	764.556	754.388
2.70991	8374.58	767.562	754.666
2.70915	8337.5	769.604	758.398
2.7084	8302.12	766.698	756.92
2.70765	8311.91	766.306	757.133
2.70689	8376.78	770.592	756.845
2.70614	8397.05	766.93	755.645
2.70539	8434.13	764.798	755.719
2.70463	8496.67	768.101	757.27
2.70388	8498.72	764.454	757.6
2.70313	8533.18	766.17	756.743
2.70238	8561.54	767.796	761.409
2.70163	8688.29	766.265	755.659
2.70088	8742.88	763.942	755.279
2.70013	8793.08	765.981	753.639
2.69938	8832.5	771.742	758.365
2.69863	8952.1	771.234	756.053
2.69789	9051.11	771.055	756.587
2.69714	8995.58	766.679	757.478
2.69639	8988.64	764.535	758.443
2.69564	9022.25	764.081	758.202
2.6949	9068.76	765.56	757.452
2.69415	9031.51	767.104	755.895
2.6934	8938.68	767.408	756.249
2.69266	8932.9	769.717	755.754
2.69191	8838.63	772.625	753.969
2.69117	8729.43	768.141	756.792
2.69042	8430.8	769.578	756.48
2.68968	8324.05	774.977	757.051
2.68894	8143.71	767.488	758.048
2.68819	7982.73	771.484	753.549
2.68745	7796.54	769.431	752.57
2.68671	7605.56	770.636	756.368
2.68597	7441.23	771.167	760.168
2.68523	7342.95	769.338	762.648
2.68448	7220.46	767.089	760.581
2.68374	7095.48	768.104	756.942
2.683	7004.39	774.179	759.94
2.68227	6915.56	775.699	761.318
2.68152	6780.79	774.628	759.469
2.68079	6690.29	770.349	753.056
2.68005	6698.04	774.679	757.764
2.67931	6614.05	775.886	757.582
2.67857	6565.42	769.074	763.096
2.67783	6575.76	772.31	762.515
2.6771	6563.99	772.016	756.086
2.67636	6527.79	773.574	755.825
2.67562	6421.2	770.822	756.575
2.67489	6413.12	770.573	756.187
2.67415	6440.77	770.835	756.456
2.67342	6407.11	769.119	760.534
2.67268	6396.24	767.469	760.891
2.67195	6385.73	768.011	759.424
2.67122	6386.44	773.474	762.121
2.67048	6370.71	770.296	762.506
2.66975	6453.35	775.783	753.921
2.66902	6454.09	776.255	760.088
2.66829	6405.71	772.291	761.469
2.66755	6436.45	771.721	758.981
2.66682	6408.29	765.795	760.236
2.66609	6487.89	766.257	759.628
2.66536	6419.27	774.641	758.691
2.66463	6391.88	771.127	756.728
2.6639	6425.95	770.26	758.44
2.66317	6394.61	772.827	760.19
2.66244	6357.25	771.657	759.145
2.66172	6348.68	772.98	759.003
2.66099	6319.08	777.383	761.22
2.66026	6161.59	776.818	769.786
2.65953	6106.22	774.105	768.014
2.65881	6053.38	769.249	756.18
2.65808	5936.53	770.886	752.174
2.65735	5880.6	767.458	763.137
2.65663	5756.48	767.427	769.09
2.6559	5640.29	766.37	760.85
2.65518	5539.57	773.482	760.02
2.65445	5499.65	777.063	762.533
2.65373	5434.54	774.139	761.144
2.653	5402.23	772.9	762.464
2.65228	5365.23	772.503	765.016
2.65156	5326.02	770.829	765.149
2.65084	5305.87	773.232	764.947
2.65011	5263.4	774.463	764.817
2.64939	5267.48	774.401	763.221
2.64867	5212.89	770.74	759.155
2.64795	5197.17	782.239	764.577
2.64723	5206.78	778.656	763.569
2.64651	5229.43	774.82	760.051
2.64579	5207.31	774.325	768.073
2.64507	5212.04	767.172	767.815
2.64435	5232.37	770.654	768.716
2.64363	5224.45	771.884	764.486
2.64291	5196.4	776.613	763.603
2.6422	5221.56	780.409	762.564
2.64148	5254.54	777.438	760.842
2.64076	5245.28	775.005	761.479
2.64004	5235.88	778.338	763.954
2.63933	5288.38	782.956	764.365
2.63861	5299.53	778.676	760.679
2.6379	5288.16	779.25	771.176
2.63718	5244.85	772.325	762.225
2.63647	5217.58	771.27	763.223
2.63575	5192.44	776.833	762.301
2.63504	5183.2	771.641	761.288
2.63432	5215.61	772.534	760.324
2.63361	5251.61	772.466	755.736
2.6329	5269.33	770.747	758.559
2.63219	5275.6	772.456	761.628
2.63147	5281.11	779.08	763.149
2.63076	5270.42	783.548	765.282
2.63005	5240.55	783.841	766.59
2.62934	5231.73	788.159	767.776
2.62863	5256.02	783.401	757.879
2.62792	5247.48	777.19	757.62
2.62721	5329.03	773.995	761.901
2.6265	5327.87	771.368	760.096
2.62579	5228.65	774.192	761.087
2.62508	5227.62	777.1	764.456
2.62437	5235.81	778.233	759.681
2.62367	5239.34	777.516	762.23
2.62296	5232.33	781.326	765.912
2.62225	5259.78	783.719	762.629
2.62154	5296.5	781.775	759.739
2.62084	5304.89	778.287	763.072
2.62013	5295.49	778.432	765.905
2.61943	5301.06	782.657	764.686
2.61872	5333.22	784.654	765.458
2.61802	5330.9	785.195	765.218
2.61731	5310.82	776.392	770.358
2.61661	5391.23	777.13	764.813
2.61591	5345.42	774.259	759.341
2.6152	5359.3	776.757	763.526
2.6145	5338.98	781.993	768.138
2.6138	5268.26	781.514	766.026
2.61309	5327.19	775.544	760.244
2.61239	5288.14	777.379	765.473
2.61169	5261.97	778.352	768.881
2.61099	5319.77	779.44	768.958
2.61029	5354.29	780.768	767.066
2.60959	5339.4	781.473	768.57
2.60889	5343.36	784.027	774.906
2.60819	5362.12	780.408	766.736
2.60749	5363.45	784.869	771.575
2.60679	5403.77	784.11	764.807
2.60609	5373.93	785.06	773.763
2.60539	5366.88	787.739	766.419
2.6047	5395.94	787.058	770.27
2.604	5369.8	786.178	772.409
2.6033	5391.04	785.984	772.774
2.60261	5463.16	785.357	768.808
2.60191	5445.65	779.616	766.975
2.60121	5394.5	785.519	771.392
2.60052	5362.1	787.652	776.554
2.59982	5370.6	782.711	775.22
2.59913	5435.24	780.613	769.078
2.59843	5452.53	777.219	765.926
2.59774	5356.04	779.447	765.921
2.59705	5435.18	780.526	772.723
2.59635	5394.71	783.706	766.675
2.59566	5427.89	781.719	764.193
2.59497	5411.48	769.05	768.729
2.59428	5483.65	782.53	767.813
2.59358	5503.47	779.919	764.553
2.59289	5456.16	777.573	763.252
2.5922	5469.91	782.633	765.02
2.59151	5477.73	783.964	763.128
2.59082	5472.42	783.473	761.844
2.59013	5508.17	782.939	765.86
2.58944	5538.65	784.984	768.161
2.58875	5507.38	786.617	768.66
2.58806	5497.1	781.063	772.466
2.58737	5555.07	786.48	769.789
2.58669	5505.11	787.26	770.903
2.586	5568.96	782.698	769.695
2.58531	5548.12	781.008	770.772
2.58462	5620.26	780.757	763.247
2.58394	5580.18	776.482	768.849
2.58325	5542.2	780.249	767.248
2.58256	5596.64	781.399	762.46
2.58188	5632.56	784.132	763.469
2.58119	5621.74	781.688	770.48
2.58051	5623.89	779.048	768.746
2.57982	5651.9	784.283	765.233
2.57914	5639.68	789.977	768.464
2.57846	5610.59	790.324	768.903
2.57777	5617.89	787.63	765.844
2.57709	5612.47	786.354	767.881
2.57641	5658.58	785.833	765.353
2.57573	5672.28	788.302	767.526
2.57504	5653.76	785.338	764.248
2.57436	5600.12	784.843	768.349
2.57368	5631.63	782.445	763.972
2.573	5629.46	780.934	766.977
2.57232	5725.87	787.063	774.737
2.57164	5755.14	786.549	775.437
2.57096	5747.67	785.386	768.974
2.57028	5769.67	787.483	767.397
2.5696	5781.86	786.105	769.221
2.56892	5775.47	787.007	768.214
2.56824	5772.02	789.761	767.965
2.56757	5763.45	783.017	768.964
2.56689	5765.62	777.688	769.738
2.56621	5705.84	783.9	766.208
2.56553	5714.95	789.388	768.305
2.56486	5732.87	788.671	767.89
2.56418	5753.95	784.709	772.824
2.5635	5808.74	782.231	771.731
2.56283	5894.52	784.01	768.634
2.56215	5829.95	781.098	766.224
2.56148	5791.29	780.775	762.082
2.5608	5858.28	788.978	766.906
2.56013	5897.33	786.777	766.892
2.55946	5838.41	783.809	765.369
2.55878	5829.07	785.982	766.594
2.55811	5913.44	783.73	766.972
2.55744	5942.62	782.131	769.198
2.55676	5949.4	785.112	769.594
2.55609	5985.47	782.01	766.482
2.55542	5953.98	791.622	772.156
2.55475	5954.63	782.959	769.47
2.55408	6007.28	787.271	767.424
2.55341	5981.53	785.637	766.622
2.55274	5935.43	783.829	776.283
2.55207	5999.8	787.545	773.738
2.5514	6016.69	783.921	769.488
2.55073	6060.06	781.138	767.109
2.55006	6030.49	782.086	767.705
2.54939	6034.07	782.126	769.074
2.54872	6058.67	784.663	770.008
2.54806	6053.28	790.639	769.604
2.54739	6070.51	789.703	767.664
2.54672	6064.37	782.437	767.763
2.54605	6074.34	778.376	772.648
2.54539	6056.6	789.762	779.344
2.54472	6039.06	783.71	768.223
2.54406	6082.04	784.972	770.595
2.54339	6068.34	782.407	766.101
2.54273	6126.1	784.078	775.874
2.54206	6085.47	785.375	771.473
2.5414	6066.15	786.62	770.237
2.54073	6159.87	789.107	766.934
2.54007	6190.79	790.043	765.327
2.53941	6191.2	787.046	766.428
2.53874	6185.25	785.375	769.424
2.53808	6176.05	786.892	771.193
2.53742	6207.94	788.227	769.396
2.53676	6220.65	786.196	764.424
2.5361	6220.97	788.038	763.851
2.53543	6280.06	786.129	766.518
2.53477	6271.03	788.503	771.962
2.53411	6297.48	786.077	769.018
2.53345	6301.52	786.649	775.726
2.53279	6276.42	788.773	766.175
2.53213	6284.33	784.931	765.85
2.53147	6339.18	786.106	767.27
2.53081	6348.39	791.168	770.985
2.53016	6319.31	787.443	773.745
2.5295	6341.05	785.951	768.607
2.52884	6438.18	784.612	766.598
2.52818	6473.95	789.044	768.888
2.52753	6410.94	791.527	771.914
2.52687	6386.19	785.811	771.396
2.52621	6412.82	784.688	768.64
2.52556	6415.08	784.669	768.883
2.5249	6432.71	782.496	769.052
2.52424	6482.98	790.282	770.029
2.52359	6464.12	789.103	772.56
2.52293	6484.79	783.291	767.348
2.52228	6451.25	785.605	766.219
2.52163	6456.15	791.242	772.998
2.52097	6459.23	790.415	770.107
2.52032	6442.52	787.994	769.459
2.51967	6452.87	786.275	774.566
2.51901	6484.21	788.136	774.898
2.51836	6436.15	791.013	776.384
2.51771	6363.45	792.246	773.933
2.51706	6344.51	789.195	770.33
2.51641	6361.26	789.913	776.445
2.51576	6423.51	789.747	771.045
2.5151	6354.22	786.583	770.415
2.51445	6433.65	785.674	775.393
2.5138	6461.64	785.251	773.493
2.51315	6454.48	791.417	764.678
2.5125	6427.93	789.788	776.251
2.51186	6392.17	786.586	777.339
2.51121	6398.91	791.234	772.345
2.51056	6412.5	791.425	773.503
2.50991	6403.79	783.276	772.88
2.50926	6421.6	784.053	774.251
2.50862	6411.18	789.834	774.958
2.50797	6425.55	793.049	773.79
2.50732	6424.28	791.815	771.017
2.50667	6454.68	790.663	771.966
2.50603	6439.72	790.669	769.637
2.50538	6441.76	785.745	770.105
2.50474	6486.93	783.466	775.341
2.50409	6447.28	785.378	770.175
2.50345	6500.09	793.185	780.473
2.5028	6505.72	795.365	770.755
2.50216	6542.48	787.835	775.468
2.50152	6556.27	790.704	770.164
2.50087	6536.95	788.476	772.137
2.50023	6520.84	789.511	770.282
2.49959	6550.34	789.919	769.592
2.49894	6557.93	789.065	769.965
2.4983	6612.35	790.709	778.355
2.49766	6602.6	793.547	779.869
2.49702	6587.79	787.051	774.744
2.49638	6616.32	790.655	776.294
2.49574	6610.41	794.649	773.016
2.4951	6625.06	794.237	776.804
2.49446	6598.57	790.204	777.333
2.49382	6593	795.441	777.784
2.49318	6582.03	790.248	771.741
2.49254	6649.02	789.984	770.098
2.4919	6606.17	785.433	776.112
2.49126	6597.79	787.356	768.034
2.49062	6568.88	796.11	772.469
2.48999	6565.31	792.443	775.322
2.48935	6601.65	786.851	777.044
2.48871	6603.3	789.54	770.325
2.48807	6571.55	789.825	775.245
2.48744	6531.35	793.971	777.324
2.4868	6531.76	796.68	774.218
2.48617	6485.25	794.209	777.706
2.48553	6498.15	790.911	775.031
2.48489	6512.6	786.918	772.935
2.48426	6503.21	788.414	778.934
2.48362	6486.6	789.472	772.195
2.48299	6508.07	797.155	775.214
2.48236	6562.37	799.643	777.452
2.48172	6562.35	790.63	775.928
2.48109	6483.6	790.764	779.737
2.48046	6524.52	792.385	772.888
2.47982	6538.26	796.696	778.659
2.47919	6501.02	794.417	773.477
2.47856	6509.53	794.684	772.974
2.47793	6528.09	795.433	773.717
2.4773	6518.19	792.86	774.844
2.47667	6531.42	794.552	777.219
2.47603	6538.41	798.309	775.219
2.4754	6513.21	789.203	769.433
2.47477	6567.92	789.706	770.779
2.47414	6603.56	790.729	769.519
2.47351	6599.18	788.59	771.347
2.47289	6631.1	790.229	775.185
2.47226	6558.53	786.165	772.848
2.47163	6644.06	792.112	774.563
2.471	6627.17	790.205	772.638
2.47037	6656.45	792.991	773.197
2.46975	6650.59	788.884	776.229
2.46912	6707.69	791.834	777.128
2.46849	6717.06	791.377	775.602
2.46786	6721.42	790.555	776.583
2.46724	6776.97	791.569	778.436
2.46661	6815.39	790.71	776.774
2.46599	6827.92	791.909	773.717
2.46536	6852.14	794.043	774.667
2.46474	6848.23	795.84	777.231
2.46411	6815.87	800.495	779.612
2.46349	6867.06	794.429	775.614
2.46286	6839.69	788.917	774.144
2.46224	6848.28	793.458	774.008
2.46162	6858.02	789.882	777.359
2.46099	6845.21	788.911	779.79
2.46037	6827.79	789.357	777.157
2.45975	6855.53	791.947	775.599
2.45913	6907.76	792.076	775.267
2.4585	6930.82	788.619	775.041
2.45788	6921.39	792.817	776.888
2.45726	6921.57	795.331	777.966
2.45664	6930.46	790.616	775.807
2.45602	6907.38	792.151	770.512
2.4554	6933.99	794.518	772.046
2.45478	6955.14	804.031	785.351
2.45416	6988.79	791.095	778.988
2.45354	6974.87	794.997	781.009
2.45292	7004.89	793.78	776.087
2.4523	6994.82	791.112	777.444
2.45168	7019.73	795.999	773
2.45107	7062.99	790.394	772.519
2.45045	7064.17	797.631	774.976
2.44983	7063.9	792.415	778.247
2.44921	7069.99	789.393	778.24
2.4486	7094.2	791.706	777.164
2.44798	7110.42	791.279	775.449
2.44736	7099.27	792.762	774.662
2.44675	7108.63	796.964	770.896
2.44613	7096.07	797.275	773.043
2.44552	7137.86	797.157	781.175
2.4449	7167.4	793.888	780.231
2.44429	7273.16	794.118	783.445
2.44367	7246.05	795.636	776.704
2.44306	7170.77	796.435	772.856
2.44244	7252.92	796.867	776.31
2.44183	7304.71	796	779.709
2.44122	7307.37	793.958	779.321
2.44061	7323.55	789.19	774.992
2.43999	7331.28	792.095	774.419
2.43938	7410.37	793.401	772.53
2.43877	7474.98	796.297	776.863
2.43816	7442.45	796.051	777.42
2.43754	7419.15	801.095	774.422
2.43693	7453.95	799.496	773.33
2.43632	7439.28	796.302	774.435
2.43571	7476	795.215	780.536
2.4351	7536.6	791.694	774.426
2.43449	7556.17	798.844	776.161
2.43388	7557.66	797.438	774.036
2.43327	7550.65	803.184	778.076
2.43267	7585.25	798.517	775.858
2.43206	7636.49	794.384	776.155
2.43145	7610.2	797.409	777.71
2.43084	7674.14	802.957	777.905
2.43023	7729.42	800.021	775.419
2.42962	7777.37	795.823	777.648
2.42902	7778.38	802.504	779.683
2.42841	7782	796.869	777.17
2.4278	7783.54	793.323	777.774
2.4272	7860.93	794.29	778.742
2.42659	7844.26	796.561	780.801
2.42599	7891.58	804.954	779.412
2.42538	7881.04	796.99	782.099
2.42478	7958.64	793.94	785.472
2.42417	7992.87	798.235	779.302
2.42357	7950.88	804.143	774.586
2.42296	7987.57	799.354	774.463
2.42236	8026.09	795.795	781.51
2.42176	8060.72	799.503	780.328
2.42115	8041	794.866	782.606
2.42055	8078.76	799.437	785.16
2.41995	8086.57	802.47	779.898
2.41935	8177.12	798.22	779.33
2.41874	8160.53	799.732	776.556
2.41814	8120.67	801.168	776.518
2.41754	8160.33	793.42	777.815
2.41694	8209.93	799.085	779.592
2.41634	8211.78	801.745	776.618
2.41574	8258.08	798.374	775.281
2.41514	8265.23	797.72	779.742
2.41454	8276.64	800.098	780.25
2.41394	8293.78	804.23	780.426
2.41334	8309.59	801.335	781.323
2.41274	8394.85	796.842	778.95
2.41214	8384.05	796.391	777.273
2.41154	8409.63	797.691	777.05
2.41094	8434.65	799.425	777.971
2.41035	8464.18	797.703	776.192
2.40975	8464.8	795.767	783.232
2.40915	8518.49	796.472	778.927
2.40855	8580.57	800.634	775.579
2.40796	8565.55	800.586	778.29
2.40736	8623.54	796.528	780.398
2.40677	8647.95	804.965	776.1
2.40617	8674	804.139	777.662
2.40558	8670.58	802.229	779.972
2.40498	8680.45	799.217	780.794
2.40438	8724.47	798.619	782.026
2.40379	8740.98	803.87	780.828
2.4032	8776.55	800.176	783.213
2.4026	8822.1	801.075	785.815
2.40201	8746.96	795.5	783.126
2.40141	8784.87	797.962	783.601
2.40082	8875.11	798.786	779.911
2.40023	8889.33	799.261	774.816
2.39964	8870.54	794.189	781.124
2.39904	8873.88	805.633	778.182
2.39845	8913.22	796.444	778.838
2.39786	8969.73	790.212	776.086
2.39727	9072.17	796.893	775.968
2.39668	9079.36	797.132	775.326
2.39609	9057.12	800.261	776.215
2.3955	9056.93	802.441	776.224
2.39491	9094.93	799.991	777.209
2.39432	9145.44	802.382	780.663
2.39373	9149.23	804.85	778.202
2.39314	9192.08	795.786	779.309
2.39255	9250.07	799.908	780.138
2.39196	9314.84	796.834	781.281
2.39137	9370.96	799.911	781.05
2.39078	9280.14	803.361	775.744
2.3902	9405.38	805.131	778.578
2.38961	9430.24	801.384	780.734
2.38902	9431.93	793.92	779.992
2.38843	9474.67	794.877	777.433
2.38785	9457.71	800.234	776.131
2.38726	9475.13	802.504	778.375
2.38667	9543.32	803.636	777.754
2.38609	9571.99	804.731	775.57
2.3855	9611.42	800.966	776.428
2.38492	9689.55	795.123	775.537
2.38433	9671.22	799.717	774.366
2.38375	9674.07	809.872	781.626
2.38316	9795.36	806.944	785.229
2.38258	9791.1	804.398	777.846
2.38199	9744.33	798.439	779.375
2.38141	9930.36	806.169	782.34
2.38083	9964.7	800.311	777.249
2.38024	9903.14	798.894	781.063
2.37966	9959.04	796.94	783.615
2.37908	9976.76	795.602	782.131
2.3785	10000.2	799.916	780.305
2.37791	10104.6	802.724	782.13
2.37733	10160.2	805.896	781.804
2.37675	10135	808.133	779.24
2.37617	10143.8	805.015	777.423
2.37559	10152.4	799.303	779.687
2.37501	10180.5	806.393	789.344
2.37443	10241.2	801.229	784.824
2.37385	10257.9	800.809	783.6
2.37327	10285.3	795.652	779.678
2.37269	10310.1	799.828	776.614
2.37211	10365.7	800.788	778.439
2.37153	10397.4	799.531	777.147
2.37095	10409.1	800.625	777.237
2.37038	10383.7	801.259	776.783
2.3698	10405.3	804.147	779.203
2.36922	10430.7	802.603	779.601
2.36864	10495.2	799.724	779.564
2.36807	10537	800.106	775.893
2.36749	10554.7	798.109	778.136
2.36691	10512.9	801.004	787.073
2.36634	10516.3	800.703	780.083
2.36576	10618.2	796.046	784.279
2.36518	10649.6	798.802	781.789
2.36461	10690.8	805.685	775.016
2.36403	10699.2	801.006	778.062
2.36346	10765.2	802.625	783.144
2.36288	10743.8	804.332	782.072
2.36231	10733.1	802.82	782.194
2.36173	10807	800.412	779.693
2.36116	10850.2	807.105	784.127
2.36059	10871.6	801.226	781.72
2.36002	10845.7	799.751	780.855
2.35944	10925.6	805.747	782.624
2.35887	11026.4	802.8	782.016
2.3583	11042.8	803.038	777.178
2.35772	11039.9	803.789	775.931
2.35715	10994.2	805.244	779.67
2.35658	11031.9	810.303	780.543
2.35601	11091.2	796.972	775.463
2.35544	10997.6	802.128	776.211
2.35487	11096.7	798.288	779.663
2.3543	11066.9	795.174	780.394
2.35373	11144.1	806.756	778.695
2.35316	11184.2	809.71	776.336
2.35259	11257.5	803.046	779.339
2.35202	11252.5	802.789	778.002
2.35145	11223.1	799.888	780.886
2.35088	11246.9	798.067	782.427
2.35031	11313.8	803.567	779.598
2.34974	11382.4	803.569	781.398
2.34918	11330.7	808.963	782.907
2.34861	11449.9	808.264	785.438
2.34804	11480.8	802.43	784.488
2.34747	11400.4	799.425	781.417
2.34691	11394.5	805.428	782.234
2.34634	11500.5	803.434	781.325
2.34577	11464.4	799.338	775.426
2.34521	11530.3	804.396	780.828
2.34464	11532.8	811.207	781.679
2.34408	11573	807.029	784.251
2.34351	11587.5	801.878	781.773
2.34295	11607.8	803.745	778.435
2.34238	11664.9	807.062	779.995
2.34182	11673.8	805.11	779.305
2.34125	11688.3	802.181	777.747
2.34069	11770.6	803.204	779.801
2.34013	11665.2	811.545	780.836
2.33956	11692.4	805.178	779.723
2.339	11729.9	801.226	779.548
2.33844	11726	805.839	784.601
2.33787	11742.2	811.797	783.558
2.33731	11775.3	807.839	781.561
2.33675	11907.9	815.427	781.807
2.33619	11852	808.21	782.718
2.33563	11966.9	803.891	779.117
2.33507	11937.5	799.016	774.381
2.3345	11828.2	803.067	773.001
2.33394	11903.9	802.883	772.933
2.33338	12014.6	802.171	776.867
2.33282	12020.6	804.107	785.782
2.33226	12038.7	802.389	788.402
2.3317	12101.4	807.75	781.671
2.33114	12140.2	813.134	777.234
2.33058	12186.9	809.819	776.174
2.33003	12148.4	806.293	775.455
2.32947	12175.5	813.997	774.317
2.32891	12374.9	806.364	777.8
2.32835	12231.1	810.357	779.417
2.32779	12266	805.339	783.881
2.32724	12267.7	809.877	784.887
2.32668	12298.8	809.102	784.383
2.32612	12349.2	801.291	777.499
2.32557	12324.5	809.981	780.217
2.32501	12360.3	814.342	783.063
2.32445	12449.7	805.071	780.967
2.3239	12507	801.886	780.287
2.32334	12518.4	807.797	783.161
2.32279	12486.5	810.825	786.038
2.32223	12574.1	812.524	776.499
2.32168	12592.2	811.6	777.156
2.32112	12688.1	800.084	789.339
2.32057	12811	805.409	776.614
2.32001	12626	802.008	796.038
2.31946	12735.4	808.097	787.612
2.31891	12738	808.731	774.19
2.31835	12778.4	802.748	771.947
2.3178	12770.4	800.661	781.024
2.31725	12841.8	801.358	781.129
2.31669	12910.4	807.615	782.977
2.31614	12923.2	809.505	787.525
2.31559	12914.2	810.465	781.805
2.31504	12933.1	814.261	779.586
2.31449	12986.6	809.892	785.523
2.31394	13048.8	802.313	777.437
2.31338	13076	804.67	780.86
2.31283	12997.4	804.309	785.13
2.31228	13060.7	800.348	780.751
2.31173	13060.1	817.558	775.919
2.31118	13146.1	811.289	775.793
2.31063	13184	806.387	773.162
2.31009	13112.9	808.026	780.086
2.30954	13225	803.846	782.77
2.30899	13217.2	807.608	780.262
2.30844	13288.1	807.646	781.197
2.30789	13265.8	815.041	778.515
2.30734	13296	807.988	778.128
2.30679	13386.5	801.449	779.457
2.30625	13417.9	807.386	780.361
2.3057	13396.6	809.807	788.034
2.30515	13310.1	812.04	788.274
2.30461	13349.9	804.072	779.35
2.30406	13427.5	807.917	783.552
2.30351	13550.2	811.196	788.06
2.30297	13552.7	803.362	775.648
2.30242	13621.4	810.383	775.442
2.30188	13519.1	812.71	782.142
2.30133	13602.5	804.148	779.831
2.30079	13603.1	797.88	777.166
2.30024	13602.4	805.478	780.797
2.2997	13719	805.796	785.39
2.29915	13786.8	804.151	787.631
2.29861	13844.3	803.806	783.705
2.29807	13896	812.424	781.391
2.29752	13925.2	817.455	782.993
2.29698	13941.6	807.477	781.945
2.29644	13937.6	802.823	777.015
2.29589	13973.5	804.813	775.43
2.29535	13996	813.235	779.195
2.29481	14199.9	809.242	780.156
2.29427	14153.9	803.727	787.715
2.29373	14181.2	814.758	779.355
2.29318	14352.9	817.664	775.56
2.29264	14302.8	816.225	787.171
2.2921	14304.8	810.402	781.883
2.29156	14325.7	810.474	782.261
2.29102	14358.4	807.595	787.774
2.29048	14474.2	806.64	788.153
2.28994	14478.8	809.223	786.455
2.2894	14489.5	813.965	781.041
2.28886	14524.4	812.23	779.086
2.28832	14544.8	806.047	784.498
2.28779	14632.4	809.459	785.651
2.28725	14656.6	813.889	783.874
2.28671	14704.2	804.021	786.813
2.28617	14726.5	801.808	786.718
2.28563	14763.8	812.311	785.955
2.28509	14874.8	805.956	786.765
2.28456	14943.8	799.491	785.932
2.28402	14942.7	806.304	784.98
2.28348	14871	807.141	776.653
2.28295	14927.4	810.235	780.971
2.28241	15013.1	808.92	781.444
2.28187	14985.7	812.306	786.527
2.28134	14981	815.118	787.84
2.2808	15083.4	811.971	782.605
2.28027	15149.8	808.937	781.485
2.27973	15119.4	809.496	784.938
2.2792	15150.2	808.592	784.23
2.27866	15252.8	807.5	780.885
2.27813	15240.3	811.395	781.175
2.27759	15231.2	812.055	786.261
2.27706	15288.5	822.471	783.425
2.27653	15224.1	814.234	782.525
2.27599	15255.6	805.478	776.832
2.27546	15282.8	803.368	780.731
2.27493	15213	806.678	783.874
2.2744	15325.1	805.026	779.837
2.27386	15484	809.279	776.245
2.27333	15520.4	805.868	782.147
2.2728	15454.1	806.931	782.463
2.27227	15418.1	811.259	779.455
2.27174	15522.1	810.138	785.141
2.27121	15577.8	807.278	787.502
2.27068	15576.1	807.966	779.723
2.27014	15641	806.682	773.654
2.26961	15650	805.522	772.801
2.26908	15731	811.733	780.882
2.26855	15724.2	807.28	774.256
2.26802	15779.5	808.105	778.017
2.26749	15817.6	810.563	782.81
2.26697	15826.9	802.817	778.88
2.26644	15746.5	806.82	781.167
2.26591	15760.1	804.146	775.1
2.26538	15892.4	808.254	779.732
2.26485	15948	814.083	773.683
2.26432	15945.6	814.216	776.182
2.2638	16080.2	812.217	780.457
2.26327	16057.1	807.167	778.413
2.26274	15973.8	804.476	778.831
2.26221	16024.8	803.461	778.961
2.26169	16068.7	803.793	779.546
2.26116	16074.3	806.252	783.255
2.26064	16169.2	806.571	778.419
2.26011	16194.1	806.947	784.269
2.25958	16324.7	796.541	787.772
2.25906	16330.9	800.38	774.992
2.25853	16501.3	806.898	771.4
2.25801	16385.2	811.812	781.125
2.25748	16506.3	815.182	777.565
2.25696	16466.2	807.674	784.88
2.25644	16582.1	809.9	778.02
2.25591	16556.3	806.1	778.868
2.25539	16536.8	806.291	782.142
2.25486	16584.2	808.52	782.386
2.25434	16640.6	807.495	783.729
2.25382	16625.4	807.912	785.869
2.2533	16675.7	806.103	784.633
2.25277	16803.1	803.104	783.829
2.25225	16833.5	804.995	782.869
2.25173	16965.1	810.189	782.013
2.25121	17037.7	812.495	782.724
2.25069	16914	809.081	779.788
2.25016	16836.4	804.086	774.62
2.24964	17012.2	805.154	774.025
2.24912	16934.2	817.01	785.779
2.2486	17061.1	803.889	776.346
2.24808	17113.5	810.561	773.059
2.24756	17090.1	812.484	778.942
2.24704	17202.1	803.769	781.452
2.24652	17269.7	810.333	780.09
2.246	17245.1	807.841	777.304
2.24548	17370.1	805.033	780.693
2.24496	17427.3	809.39	775.185
2.24445	17436.5	808.854	776.861
2.24393	17496.6	808.905	781.521
2.24341	17473.7	808.233	781.146
2.24289	17476.7	808.661	783.371
2.24237	17508	813.522	783.396
2.24186	17502.1	801.723	776.94
2.24134	17682.5	812.803	778.752
2.24082	17607.3	811.694	783.325
2.24031	17696.6	817.495	779.852
2.23979	17724.1	807.116	778.45
2.23927	17819.8	813.763	785.024
2.23876	17710.3	803.383	782.025
2.23824	17793.3	802.675	784.555
2.23773	17815.8	809.38	784.844
2.23721	17888.5	806.857	786.306
2.23669	18021.8	815.979	785.581
2.23618	18056.4	817.431	781.752
2.23566	18026.4	807.751	778.702
2.23515	18014.3	805.794	781.049
2.23464	18117.9	810.479	779.522
2.23412	18228.5	813.575	781.317
2.23361	18248.8	810.842	785.649
2.23309	18259.7	805.412	782.534
2.23258	18255.3	805.011	785.636
2.23207	18233.7	818.753	784.259
2.23156	18273.5	799.72	775.437
2.23104	18399.2	805.974	783.571
2.23053	18332.3	812.874	782.69
2.23002	18454.3	806.346	782.014
2.22951	18458.1	809.74	777.75
2.229	18524.5	805.757	776.292
2.22848	18606.3	808.858	780.784
2.22797	18500.7	811.541	779.413
2.22746	18534.5	810.072	782.678
2.22695	18668.5	812.106	784.796
2.22644	18725.8	812.583	780.024
2.22593	18683.8	811.975	779.094
2.22542	18692	812.075	783.22
2.22491	18760.3	810.863	781.806
2.2244	18831.2	807.632	786.331
2.22389	18767	800.843	781.306
2.22338	18797.5	812.909	774.623
2.22287	18968	814.362	790.583
2.22237	18982.4	810.647	780.92
2.22186	18973.8	804.639	775.189
2.22135	19002.4	810.173	777.912
2.22084	19066.6	810.19	781.546
2.22033	19153.5	810.992	780.502
2.21983	19192.2	809.598	776.779
2.21932	19239.1	807.504	778.775
2.21881	19224.6	806.629	777.991
2.21831	19254.1	812.82	781.531
2.2178	19320.5	817.98	782.867
2.21729	19367.8	814.018	780.129
2.21679	19414.3	808.341	778.623
2.21628	19393.7	808.267	777.857
2.21578	19385.4	809.032	780.949
2.21527	19529.9	809.227	781.463
2.21477	19566.5	810.177	784.051
2.21426	19614.3	809.837	779.614
2.21376	19718.5	817.056	774.783
2.21325	19631.5	814.611	784.144
2.21275	19761	801.039	775.267
2.21224	19968.5	810.093	785.773
2.21174	19859.4	812.442	780.597
2.21124	19934.9	807.811	783.174
2.21073	19905	807.442	782.127
2.21023	19931	805.935	779.246
2.20973	20027.4	809.781	780.4
2.20922	20094.8	811.294	779.617
2.20872	20156.4	812.567	778.461
2.20822	20178.7	813.581	781.592
2.20772	20128.1	811.889	781.374
2.20722	20162.2	811.637	777.827
2.20672	20243.7	811.836	780.285
2.20621	20323.3	814.136	778.093
2.20571	20407.9	813.635	779.023
2.20521	20411.2	816.105	784.132
2.20471	20456.3	806.174	783.939
2.20421	20604.6	809.69	771.738
2.20371	20640.1	812.115	782.012
2.20321	20600.3	807.139	782.511
2.20271	20636.2	814.944	785.084
2.20221	20612	812.162	783.367
2.20171	20703.7	814.728	780.476
2.20121	20767	820.872	779.521
2.20071	20801.1	816.977	784.734
2.20022	20838.8	814.373	785
2.19972	20951	817.237	779.26
2.19922	20999.6	818.395	781.921
2.19872	20987.3	813.64	785.66
2.19822	20988.7	816.449	784.021
2.19773	21156.5	823.593	782.118
2.19723	21036.4	811.91	790.087
2.19673	21003.1	817.411	781.024
2.19624	21260.9	818.815	785.591
2.19574	21300.9	814.555	789.666
2.19524	21269.8	825.689	787.889
2.19475	21143.6	822.223	782.194
2.19425	21238.8	815.89	785.744
2.19376	21290.3	817.915	788.005
2.19326	21344.5	823.835	785.487
2.19277	21309	820.056	782.826
2.19227	21386	819.735	780.179
2.19178	21389.1	815.589	786.477
2.19128	21316.9	816.196	787.316
2.19079	21440.1	823.294	789.761
2.19029	21441.8	823.101	787.455
2.1898	21419.3	821.778	783.802
2.18931	21495.3	817.418	777.855
2.18881	21497.8	822.561	783.502
2.18832	21629.2	817.831	785.956
2.18783	21564.9	813.492	780.752
2.18733	21533.5	815.82	786.679
2.18684	21622.4	822.478	785.702
2.18635	21591.4	819.038	781.198
2.18586	21580.5	816.023	786.988
2.18536	21619.9	812	782.33
2.18487	21618.9	812.489	781.532
2.18438	21661.4	813.669	781.042
2.18389	21705.4	820.735	781.634
2.1834	21766.2	816.983	782.404
2.18291	21813.8	810.921	783.015
2.18242	21853.6	814.282	782.059
2.18193	21863.4	824.975	783.509
2.18144	21949.7	821.669	779.84
2.18095	21932.2	816.48	778.276
2.18046	21983.1	822.17	778.342
2.17997	22071	816.065	780.477
2.17948	22068.2	813.558	776.674
2.17899	22087.9	817.606	777.912
2.1785	22099.2	815.289	778.444
2.17801	22192.7	820.177	779.124
2.17753	22304.8	818.338	789.563
2.17704	22322.6	812.486	784.419
2.17655	22471.6	817.362	784.53
2.17606	22548.7	813.907	787.112
2.17557	22554.6	817.421	782.753
2.17509	22515.8	814.119	778.257
2.1746	22596.1	821.935	782.145
2.17411	22754.5	818.881	782.564
2.17363	22693.4	816.146	780.505
2.17314	22808.3	816.627	783.653
2.17265	22882.3	819.126	783.128
2.17217	22922.6	820.647	780.741
2.17168	22933.7	820.88	782.4
2.1712	22991.2	818.007	782.351
2.17071	23068	825.532	780.132
2.17023	23126.8	827.013	783.559
2.16974	23138.6	816.738	789.084
2.16926	23206.5	821.516	784.307
2.16877	23262.9	817.64	779.051
2.16829	23216.4	815.686	781.117
2.1678	23248.1	824.694	786.06
2.16732	23319.7	824.264	783.469
2.16684	23320.3	817.51	782.009
2.16635	23260.5	820.212	780.429
2.16587	23380.5	821.399	780.714
2.16539	23412.2	816.273	776.968
2.1649	23455.4	821.367	777.73
2.16442	23622.3	823.545	779.605
2.16394	23652.9	823.065	782.128
2.16346	23591.4	823.027	781.84
2.16298	23613.7	819.239	784.033
2.16249	23710.8	818.558	783.539
2.16201	23716.9	821.738	781.915
2.16153	23692.8	822.567	785.193
2.16105	23745.5	821.107	783.037
2.16057	23705.9	816.931	783.145
2.16009	23661.2	818.634	779.79
2.15961	23711.3	826.76	779.154
2.15913	23713.6	818.824	779.115
2.15865	23828.1	817.596	779.99
2.15817	23754.1	819.145	777.128
2.15769	23830.8	815.792	777.802
2.15721	23703.9	824.318	779.799
2.15673	23734.9	827.219	778.312
2.15625	23726.4	815.298	783.643
2.15577	23752.7	816.853	780.339
2.15529	23774.4	818.705	777.519
2.15482	23753.4	822.764	778.013
2.15434	23671.5	823.95	779.861
2.15386	23695.4	819.812	782.658
2.15338	23778.1	817.405	782.544
2.15291	23712.9	819.314	780.143
2.15243	23721.2	822.944	779.924
2.15195	23785.7	825.705	781.439
2.15148	23850.7	819.333	775.749
2.151	23793.1	821.032	779.312
2.15052	23865.9	815.732	779.875
2.15005	23934.9	828.439	782.126
2.14957	23893.8	831.174	775.589
2.14909	23954	826.258	780.558
2.14862	24063.5	815	780.574
2.14814	23918.3	820.842	774.485
2.14767	23971.3	821.796	778.016
2.14719	23938.9	817.149	779.583
2.14672	24071.6	818.563	780.513
2.14624	24131.1	822.53	779.93
2.14577	24216.6	820.215	782.038
2.1453	24210.2	815.738	776.747
2.14482	24285	816.156	771.945
2.14435	24321.9	818.944	773.687
2.14388	24342.6	821.825	778.57
2.1434	24415.9	816.61	780.934
2.14293	24526.7	818.8	778.622
2.14246	24490.1	818.979	781.72
2.14198	24538.1	828.462	778.789
2.14151	24573.1	822.009	775.682
2.14104	24752.5	822.675	778.434
2.14057	24756.3	821.459	781.108
2.14009	24899.4	819.624	780.937
2.13962	24936.5	823.033	775.403
2.13915	25018.3	830.405	780.169
2.13868	25048.9	833.333	777.149
2.13821	25113.4	824.169	781.215
2.13774	25247.1	823.973	777.631
2.13727	25337.3	827.748	778.638
2.1368	25337.4	824.699	775.281
2.13633	25391.4	821.496	777.546
2.13586	25557.1	822.075	776.199
2.13539	25470.2	831.19	780.621
2.13492	25488.9	825.904	781.588
2.13445	25519.7	825.173	782.734
2.13398	25670.8	825.789	784.929
2.13351	25693.3	829.574	782.864
2.13304	25823	822.365	780.214
2.13258	25902.4	816.793	779.029
2.13211	25918.6	821.69	778.356
2.13164	25922.9	829.942	778.524
2.13117	26122.8	833.494	778.961
2.1307	26168.8	831.938	780.426
2.13024	26098.1	824.417	777.962
2.12977	26316.6	824.107	777.252
2.1293	26315	822.844	781.97
2.12883	26287.3	820.041	778.089
2.12837	26418.6	821.792	783.782
2.1279	26359	824.066	782.166
2.12744	26439.5	824.964	780.638
2.12697	26377	826.851	779.405
2.1265	26492.1	822.016	776.325
2.12604	26609.4	822.989	784.675
2.12557	26534.3	820.321	780.463
2.12511	26668.6	820.763	782.054
2.12464	26673.6	824.234	778.6
2.12418	26687.3	820.054	776.92
2.12371	26766.6	819.697	780.785
2.12325	26779	823.59	782.442
2.12278	26670.9	821.818	779.222
2.12232	26708.6	824.139	776.588
2.12186	26829.8	827.957	781.774
2.12139	26806.5	828.029	773.151
2.12093	26953.8	823.743	776.384
2.12047	27007.5	817.591	781.818
2.12	27082.3	821.669	777.499
2.11954	27081.2	821.211	773.976
2.11908	26984	829.534	778.06
2.11862	27158.2	822.614	780.152
2.11815	27222.2	820.613	780.203
2.11769	27244.2	822.73	782.523
2.11723	27356.7	824.302	784.195
2.11677	27359.3	825.174	783.516
2.11631	27384.9	828.855	780.237
2.11585	27448.3	827.815	776.328
2.11539	27475.6	820.416	774.806
2.11492	27552	817.649	774.594
2.11446	27668.3	821.205	777.571
2.114	27732.5	828.185	784.346
2.11354	27789.9	832.773	784.261
2.11308	27712.3	822.437	777.141
2.11262	27711.3	821.951	773.336
2.11216	27965	831.59	775.224
2.1117	27953.5	830.917	774.18
2.11125	27958.8	829.968	775.34
2.11079	28143	824.144	779.019
2.11033	28200	829.497	777.179
2.10987	28356.1	828.076	772.815
2.10941	28352.2	829.741	778.786
2.10895	28402.5	832.698	779.106
2.10849	28435	834.783	780.267
2.10804	28673.3	832.778	779.8
2.10758	28820.5	829.28	778.44
2.10712	28818.6	825.806	778.396
2.10666	28902.1	824.363	780.113
2.10621	29052.4	827.714	780.219
2.10575	29122.6	828.301	775.415
2.10529	29184	830.743	776.001
2.10484	29090.4	828.421	780.766
2.10438	29267.7	837.296	778.747
2.10393	29341.1	831.47	780.537
2.10347	29460.1	830.347	778.954
2.10301	29581.5	819.557	777.949
2.10256	29621.8	827.647	778.738
2.1021	29740.4	842.072	774.611
2.10165	29665	832.824	776.676
2.10119	29823.8	839.875	776.686
2.10074	29903	835.284	777.941
2.10028	30025.6	827.466	781.783
2.09983	30224.3	831.294	780.37
2.09938	30262.1	835.939	777.227
2.09892	30276	832.925	776.814
2.09847	30320.7	833.082	781.851
2.09801	30270.3	839.563	781.261
2.09756	30395	833.226	779.784
2.09711	30454.5	829.992	777.911
2.09666	30459.9	823.316	778.007
2.0962	30417.4	824.944	780.836
2.09575	30606	821.806	783.479
2.0953	30449.8	836.119	780.861
2.09485	30649.2	833.395	783.179
2.09439	30690.8	840.341	780.075
2.09394	30751	835.191	777.455
2.09349	30797	831.719	778.487
2.09304	30910.5	840.615	780.558
2.09259	30854.6	835.763	775.861
2.09214	30809.7	830.24	774.303
2.09169	30907.2	832.581	775.563
2.09124	30969.9	831.782	774.04
2.09078	30922.4	832.028	775.896
2.09033	30973.7	823.679	777.299
2.08988	30914.2	827.759	777.299
2.08944	31133.5	830.831	782.641
2.08899	31156.3	833.366	778.576
2.08854	31163.3	831.302	773.419
2.08809	31167.5	839.954	785.892
2.08764	31081.9	844.586	780.212
2.08719	31282.9	851.047	785.441
2.08674	31330.2	834.546	781.401
2.08629	31304.2	837.068	782.396
2.08584	31278.2	839.084	779.05
2.0854	31371.2	836.825	776.635
2.08495	31372.3	837.162	778.562
2.0845	31450.6	836.638	777.707
2.08405	31442.7	831.95	777.034
2.08361	31509.5	829.116	778
2.08316	31641	828.017	778.533
2.08271	31667.6	833.844	780.464
2.08226	31760.9	839.92	778.572
2.08182	31807.7	831.535	779.457
2.08137	31773.3	829.415	776.1
2.08093	31852.3	837.904	781.428
2.08048	31820.6	845.634	783.706
2.08003	31832.8	840.28	776.864
2.07959	32006.1	837.675	776.986
2.07914	32067.4	840.284	783.367
2.0787	32158.7	834.311	774.88
2.07825	32088.9	838.416	785.354
2.07781	32104.2	837.407	784.124
2.07736	32109.2	838.466	780.201
2.07692	32261.3	836.158	783.9
2.07647	32415.9	840.531	784.428
2.07603	32472.4	839.891	781.638
2.07559	32488	834.931	780.461
2.07514	32489.6	837.004	778.333
2.0747	32554.7	839.152	778.62
2.07426	32687.1	836.005	780.386
2.07381	32761.6	842.205	778.093
2.07337	32883.2	850.443	780.28
2.07293	32905	844.254	779.309
2.07249	32767.1	839.743	784.065
2.07204	32929.6	844.977	788.419
2.0716	32944.5	845.52	781.1
2.07116	32980.5	848.369	781.103
2.07072	33185.9	842.604	780.538
2.07028	33113.1	844.709	781.914
2.06983	33222.7	848.4	786.231
2.06939	33260.6	849.413	787.477
2.06895	33285.4	842.422	779.325
2.06851	33401	846.052	779.759
2.06807	33520	850.557	782.866
2.06763	33612.7	850.129	782.141
2.06719	33638.1	848.322	783.97
2.06675	33688.7	849.184	786.379
2.06631	33789.3	848.329	784.719
2.06587	33759.7	840.933	785.397
2.06543	33859.5	851.88	786.271
2.06499	33938.7	854.418	786.417
2.06455	33841.5	848.926	787.108
2.06411	33983.6	856.24	800.029
2.06367	34066.1	851.846	789.883
2.06323	33915	846.053	784.075
2.0628	34075.1	846.201	784.134
2.06236	34129.9	847.168	789.192
2.06192	34259.6	854.082	789.594
2.06148	34329.9	855.611	789.477
2.06104	34258.2	852.282	792.49
2.06061	34165.9	844.305	796.037
2.06017	34282.6	850.835	789.231
2.05973	34338.3	855.409	789.624
2.0593	34351.1	856.795	791.953
2.05886	34408	865.436	787.263
2.05842	34415.6	862.735	789.069
2.05799	34427.2	853.711	788.681
2.05755	34306.8	856.121	790.803
2.05711	34374	855.64	793.537
2.05668	34257.5	859.092	788.559
2.05624	34443.2	861.138	792.85
2.05581	34392.4	859.5	793.926
2.05537	34364.6	858.856	793.534
2.05494	34524.3	850.482	790.068
2.0545	34441.7	866.125	793.547
2.05407	34440.8	865.67	789.18
2.05363	34420.2	852.004	795.691
2.0532	34391.4	849.847	789.065
2.05276	34447.7	860.68	784.22
2.05233	34477.5	860.903	786.26
2.05189	34511.6	858.419	793.265
2.05146	34586.2	861.559	796.165
2.05103	34553	858.108	788.742
2.05059	34564.7	852.42	786.583
2.05016	34625.8	850.946	788.715
2.04973	34482.7	854.233	783.484
2.0493	34562.6	854.144	786.017
2.04886	34725.2	849.205	789.801
2.04843	34578.8	860.483	792.789
2.048	34600.6	851.169	782.719
2.04757	34403.1	854.755	790.888
2.04713	34815.4	846.42	790.913
2.0467	34676.2	856.273	781.425
2.04627	34846.2	858.399	781.048
2.04584	34741.2	857.856	788.839
2.04541	34653.1	852.856	783.219
2.04498	34890.1	845.791	782.285
2.04455	34972.5	844.497	783.735
2.04412	35012.7	846.352	782.99
2.04369	35095.9	854.253	785.083
2.04326	35177.7	857.162	784.368
2.04283	35180.3	852.106	783.365
2.0424	35146.6	854.52	786.844
2.04197	35239.2	856.544	786.302
2.04154	35265.1	846.595	786.211
2.04111	35259.7	846.326	779.866
2.04068	35292.4	850.413	786.108
2.04025	35466.8	847.104	781.108
2.03982	35406.1	848.487	782.451
2.03939	35684.3	858.846	791.914
2.03896	35595.3	846.773	787.333
2.03854	35504.8	860.997	784.336
2.03811	35575.3	853.91	781.54
2.03768	35760.7	850.566	785.675
2.03725	35835.3	850.066	784.193
2.03682	35834	851.32	786.439
2.0364	35984	858.753	788.082
2.03597	36022.3	857.729	784.702
2.03554	36083.6	854.919	784.308
2.03512	36149.6	853.723	784.26
2.03469	36140.3	848.1	780.526
2.03426	36284.3	841.778	779.699
2.03384	36414.1	841.369	784.236
2.03341	36361.7	851.646	786.723
2.03298	36491.2	862.606	782.318
2.03256	36511	857.494	789.478
2.03213	36616	855.231	790.725
2.03171	36499.8	857.409	790.486
2.03128	36654.5	847.69	785.032
2.03086	36652.5	852.773	790.349
2.03043	36754.3	842.791	793.192
2.03001	36663.4	867.265	792.319
2.02958	36804.7	856.852	787.744
2.02916	36930.4	854.173	787.981
2.02874	36897.5	862.161	787.258
2.02831	36850.6	854.438	787.238
2.02789	37077.7	850.314	782.987
2.02746	37078.4	855.306	787.149
2.02704	36982.8	862.683	791.605
2.02662	37066.3	859.761	786.159
2.02619	37080.8	852.121	782.5
2.02577	37026.1	855.589	784.026
2.02535	36999.8	853.787	786.089
2.02493	37090	848.949	789.169
2.0245	37233.2	848.722	794.194
2.02408	37296.3	855.901	785.097
2.02366	37121.4	869.596	782.41
2.02324	37219.5	860.649	786.949
2.02282	37192.3	852.215	784.105
2.02239	37195.1	844.388	780.37
2.02197	37260.9	862.24	784.019
2.02155	37193.8	852.205	787.23
2.02113	37329.8	850.544	788.537
2.02071	37383.9	845.408	786.868
2.02029	37401.4	844.187	785.725
2.01987	37360.8	853.946	785.049
2.01945	37411	868.323	784.632
2.01903	37472	868.21	783.415
2.01861	37402.2	859.937	780.929
2.01819	37360.1	856.569	782.911
2.01777	37413.3	854.381	783.893
2.01735	37436.4	855.04	778.546
2.01693	37466.4	853.425	787.444
2.01651	37367.9	855.903	793.129
2.01609	37649.4	850.094	789.373
2.01567	37558.4	860.14	783.905
2.01526	37599.3	869.572	786.652
2.01484	37570.1	856.472	788.086
2.01442	37554.2	848.393	785.112
2.014	37750.8	854.397	785.084
2.01358	37663.3	863.649	786.36
2.01316	37850.3	858.609	783.517
2.01275	37766.4	854.303	781.889
2.01233	37775.5	853.726	781.687
2.01191	37722.4	860.062	783.106
2.0115	37722.7	852.92	781.279
2.01108	37634.6	849.783	780.27
2.01066	37716.9	851.142	781.798
2.01025	37851	849.896	783.185
2.00983	37827.8	853.781	781.448
2.00941	37846.9	852.291	780.909
2.009	37863.9	853.632	781.258
2.00858	37790.7	853.263	778.537
2.00817	37855.7	855.978	781.405
2.00775	37917.2	858.043	778.774
2.00734	37983.5	843.577	779.609
2.00692	37991.9	861.073	781.769
2.0065	38111.3	859.222	779.191
2.00609	38123.2	856.462	772.303
2.00568	38046.8	844.005	775.929
2.00526	38153.6	853.768	781.709
2.00485	38250	855.456	776.986
2.00443	38212.1	850.825	780.422
2.00402	38231.2	852.593	781.227
2.00361	38345.2	856.613	784.552
2.00319	38374.1	848.797	779.273
2.00278	38440.4	845.486	781.632
2.00236	38462.1	853.477	784.01
2.00195	38354.9	855.684	780.547
2.00154	38379.2	855.803	775.87
2.00113	38475.9	851.012	780.34
2.00071	38506.3	856.499	788.328
2.0003	38581.1	858.141	785.487
1.99989	38565.2	863.833	770.083
1.99948	38714.2	863.806	780.212
1.99906	38647.4	849.773	778.433
1.99865	38658.3	849.495	774.548
1.99824	38865.3	865.396	782.883
1.99783	38813.9	860.798	781.616
1.99742	38805.2	851.439	779.949
1.99701	38935.5	858.275	776.086
1.9966	38788.9	859.243	776.376
1.99619	38924.3	853.246	777.404
1.99578	39073.1	854.764	776.782
1.99537	39088.9	845.137	775.725
1.99496	39104.7	849.098	774.679
1.99454	39138.3	859.601	777.906
1.99414	39290.5	855.486	776.949
1.99373	39324.2	852.195	779.659
1.99332	39397.7	854.712	783.7
1.99291	39432.3	855.937	780.973
1.9925	39300.9	856.594	781.322
1.99209	39305.4	855.17	782.614
1.99168	39278.1	857.996	781.368
1.99127	39357.4	861.967	782.902
1.99086	39387.8	865.117	782.148
1.99045	39430.7	857.512	777.358
1.99005	39498.9	852.158	777.277
1.98964	39656	852.04	783.309
1.98923	39604.8	841.778	783.893
1.98882	39608	845.699	777.052
1.98841	39713.3	858.002	779.211
1.98801	39853.4	848.555	779.183
1.9876	39739.5	844.06	774.91
1.98719	39808.3	846.477	777.091
1.98679	39825.3	851.694	777.123
1.98638	39774.2	853.585	777.448
1.98597	39933.8	854.876	776.256
1.98557	40012.9	859.709	777.059
1.98516	39977.5	864.884	776.158
1.98475	40196.9	862.924	774.865
1.98435	40340.2	858.184	777.835
1.98394	40140.1	864.2	781.787
1.98354	40162.2	869.07	781.823
1.98313	40164.5	852.906	779.433
1.98273	40504.8	858.414	773.581
1.98232	40457.4	859.694	776.372
1.98192	40443.7	859.642	772.667
1.98151	40624.5	853.378	776.144
1.98111	40538.9	858.198	780.459
1.9807	40635.6	855.319	779.192
1.9803	40726.8	865.82	778.637
1.97989	40780.9	863.018	783.363
1.97949	40858	862.897	781.01
1.97909	40835.1	859.517	779.22
1.97868	40878.5	858.139	778.563
1.97828	40966.9	853.941	778.935
1.97788	41030.5	850.131	780.288
1.97747	40983.4	853.125	774.924
1.97707	41016.7	857.14	777.087
1.97667	41136.2	859.145	783.706
1.97626	41203.2	860.551	779.087
1.97586	41240.8	862.645	774.05
1.97546	41245.4	866.476	776.626
1.97506	41330.7	857.123	776.855
1.97466	41451.2	857.373	772.02
1.97425	41279.5	860.915	778.62
1.97385	41359.8	867.936	776.285
1.97345	41446.1	855.536	778.838
1.97305	41557.2	855.336	773.763
1.97265	41395.5	857.939	774.697
1.97225	41542.4	854.369	779.115
1.97185	41594.8	853.643	778.74
1.97145	41505	868.53	780.819
1.97105	41529.9	856.736	780.17
1.97065	41622.1	863.016	781.989
1.97025	41564	857.562	780.856
1.96985	41634.3	853.064	777.352
1.96945	41702.3	850.638	778.589
1.96905	41723.7	854.556	775.812
1.96865	41784.8	861.434	778.359
1.96825	41920.2	866.483	783.44
1.96785	41945.7	859.585	781.184
1.96745	41894.3	861.573	776.56
1.96705	41976.7	856.214	773.957
1.96665	41965.9	852.554	773.516
1.96625	42046.2	856.986	775.992
1.96585	42120.2	856.288	774.495
1.96546	41948.5	862.85	778.385
1.96506	41853.2	854.736	779.676
1.96466	41947.9	851.349	785.373
1.96426	42119.5	858.925	775.211
1.96386	42127.5	861.158	784.237
1.96347	42187.8	858.404	777.485
1.96307	42154.6	859.423	780.595
1.96267	42198	864.164	772.846
1.96228	42275	860.915	778.526
1.96188	42283.5	865.711	786.92
1.96148	42227.1	859.223	782.864
1.96109	42146.8	856.025	779.785
1.96069	42180.6	862.559	780.728
1.96029	42224.6	866.385	775.707
1.9599	42297.1	860.698	777.058
1.9595	42416.4	862.471	780.112
1.95911	42412.3	860.962	778.918
1.95871	42373.6	854.604	779.365
1.95832	42374.2	858.609	782.877
1.95792	42523.4	853.987	784.191
1.95753	42573.8	854.576	780.059
1.95713	42719.7	855.894	779.548
1.95674	42827.1	859.141	776.814
1.95634	42831.7	859.53	775.706
1.95595	42700.7	851.901	778.972
1.95555	42785.1	856.099	778.667
1.95516	42810.6	855.45	780.192
1.95476	42768.7	864.404	777.511
1.95437	42963.5	847.298	777.737
1.95398	42908.7	857.697	776.49
1.95358	43004.3	859.806	775.578
1.95319	42982.7	856.894	773.655
1.9528	43017	866.393	778.346
1.9524	43091.8	873.033	778.59
1.95201	43143.5	871.956	778.805
1.95162	43149.6	876.26	782.558
1.95123	43300.4	865.719	780.953
1.95083	43332.1	865.065	779.919
1.95044	43423.4	863.036	782.8
1.95005	43438.6	862.136	782.054
1.94966	43519.3	865.597	781.355
1.94927	43622.1	862.052	783.839
1.94887	43656	861.222	786.354
1.94848	43799.1	861.695	785.5
1.94809	43886.8	859.088	780.71
1.9477	43721.1	857.159	784.452
1.94731	43784.6	855.766	780.653
1.94692	44044.5	870.353	776.919
1.94653	44152.4	861.472	780.077
1.94614	44071.5	872.049	780.844
1.94575	44071.9	866.404	785.142
1.94536	43995.9	858.946	785.226
1.94497	44161.6	859.466	783.079
1.94458	44165.6	864.44	780.602
1.94419	44216.3	860.544	780.033
1.9438	44390.4	859.057	781.096
1.94341	44348.3	866.039	780.083
1.94302	44278.6	867.866	777.687
1.94263	44343.8	862.877	780.186
1.94224	44446.4	858.154	780.573
1.94185	44542.6	858.171	779.346
1.94146	44568.5	862.454	779.323
1.94108	44530	868.101	779.735
1.94069	44570.6	868.096	781.074
1.9403	44644.9	862.791	780.097
1.93991	44650.7	861.683	781.375
1.93952	44613.8	855.085	780.501
1.93914	44754	871.07	783.463
1.93875	44864.2	874.465	780.96
1.93836	44885.3	863.013	778.973
1.93797	44864.1	869.653	782.193
1.93759	44971.3	862.521	784.84
1.9372	44879.4	869.515	780.754
1.93681	44991.3	866.741	782.025
1.93643	44912.8	857.687	784.279
1.93604	45026.8	871.333	790.095
1.93565	45141.1	870.052	786.659
1.93527	45120.6	867.776	782.284
1.93488	45157	864.124	781.165
1.9345	45287.8	865.689	783.543
1.93411	45104.5	866.555	782.779
1.93372	45008.5	860.864	783.224
1.93334	45048.4	859.72	780.157
1.93295	45062.5	861.75	782.508
1.93257	44954.8	862.543	781.024
1.93218	45187	867.147	779.578
1.9318	45411.3	866.905	778.954
1.93141	45240.8	863.754	776.857
1.93103	45146	866.215	774.265
1.93065	45376.8	873.363	791.939
1.93026	45395.5	875.808	791.242
1.92988	45375.4	867.966	781.478
1.92949	45399.4	869.598	782.87
1.92911	45365	877.734	782.932
1.92873	45368.6	869.284	784.328
1.92834	45503.3	868.685	782.817
1.92796	45488	867.598	780.959
1.92758	45569.7	875.32	781.251
1.92719	45541.3	864.073	778.272
1.92681	45413.9	866.219	781.229
1.92643	45515.5	874.966	783.793
1.92605	45578.2	864.983	785.145
1.92566	45683.5	868.467	783.493
1.92528	45503.1	871.525	783.372
1.9249	45522.8	864.235	783.081
1.92452	45720.5	867.151	782.916
1.92414	45677.4	867.558	781.3
1.92375	45817.8	863.898	782.797
1.92337	45919.4	862.414	787.069
1.92299	45878.2	864.081	787.669
1.92261	45874.7	871.506	785.869
1.92223	45822.7	873.461	782.773
1.92185	45939.7	864.547	782.331
1.92147	45874.3	866.04	785.724
1.92109	45908.6	871.187	785.474
1.92071	45880.4	875.554	783.018
1.92033	45942.9	871.253	782.48
1.91995	46006.8	867.953	780.013
1.91957	46113	863.407	780.674
1.91919	46148.4	868.112	784.387
1.91881	46037.3	861.482	784.684
1.91843	46375.2	869.499	784.3
1.91805	46152.9	865.77	784.797
1.91767	46120.3	870.939	786.808
1.91729	46169.8	876.016	787.146
1.91691	46524.5	868.146	788.888
1.91653	46501.5	870.069	784.706
1.91615	46329.4	873.149	780.157
1.91578	46388.7	872.852	785.554
1.9154	46504.2	871.127	784.443
1.91502	46559.6	869.744	786.273
1.91464	46648.3	874.094	783.454
1.91426	46771.9	875.791	786.605
1.91389	46709.9	873.931	789.074
1.91351	46738.1	877.751	787.187
1.91313	46813.2	875.584	788.162
1.91275	46799.1	870.983	789.107
1.91238	46701.4	873.915	787.393
1.912	46706.8	873.85	785.958
1.91162	46861	873.657	790.717
1.91125	46921.8	868.833	794.618
1.91087	46824.3	867.296	789.311
1.91049	46785.5	872.195	788.344
1.91012	47033.4	874.142	789.305
1.90974	47111.8	875.346	793.044
1.90936	47168.1	874.576	795.603
1.90899	47179.3	876.862	789.382
1.90861	47166.3	880.472	791.049
1.90824	47213.7	873.537	795.358
1.90786	47195.5	866.975	791.663
1.90749	47213.7	865.616	793.072
1.90711	47267.9	880.44	793.37
1.90674	47169.3	878.007	792.19
1.90636	47142.7	876.816	792.324
1.90599	47231.6	881.963	789.997
1.90561	47345.3	879.615	794.596
1.90524	47367.3	875.568	797.807
1.90486	47386.1	876.157	790.778
1.90449	47353.6	874.449	787.77
1.90412	47275.5	866.625	786.435
1.90374	47414.4	875.436	788.779
1.90337	47582.1	879.571	786.746
1.903	47542.7	874.22	792.603
1.90262	47524.6	875.401	789.981
1.90225	47607	883.662	794.283
1.90188	47480.2	873.163	790.858
1.9015	47539.9	869.327	791.068
1.90113	47524.4	871.929	792.76
1.90076	47706.8	868.2	790.759
1.90039	47572.8	873.437	794.596
1.90001	47657.5	882.567	794.902
1.89964	47619.2	872.262	792.014
1.89927	47562.2	873.684	785.732
1.8989	47513.9	875.774	785.516
1.89853	47714.9	878.177	787.516
1.89815	47839.6	874.192	795.523
1.89778	47735.7	872.576	794.241
1.89741	47743.4	872.554	788.022
1.89704	47875.4	876.061	785.46
1.89667	47897.1	878.837	788.794
1.8963	47919.1	874.075	787.794
1.89593	47887.1	872.26	784.982
1.89556	47882.6	873.885	791.675
1.89519	48036.9	871.301	790.853
1.89482	47988.1	873.597	789.546
1.89445	48048.3	878.767	788.315
1.89408	47956.7	870.312	783.237
1.89371	48055.1	892.85	786.711
1.89334	47870.5	875.591	796.203
1.89297	48099.3	865.922	791.442
1.8926	48084	876.746	783.749
1.89223	48059.3	876.608	788.277
1.89186	48135.6	875.612	785.298
1.89149	48216.9	880.141	784.044
1.89112	48276.5	873.641	786.624
1.89075	48272.9	872.503	785.458
1.89038	48281.3	880.492	786.496
1.89002	48248.8	877.79	786.171
1.88965	48279.7	879.458	789.014
1.88928	48507.2	875.172	784.596
1.88891	48477.1	875.184	791.822
1.88854	48471.2	873.732	785.993
1.88818	48489	873.48	782.197
1.88781	48528.7	866.312	788.39
1.88744	48444.2	880.794	786.046
1.88707	48435.8	878.822	786.05
1.88671	48572.3	872.457	781.759
1.88634	48698.3	863.733	787.642
1.88597	48533.1	878.018	792.731
1.88561	48472.1	874.969	788.541
1.88524	48660.2	883.986	788.11
1.88487	48701.6	876.842	795.46
1.88451	48647.8	873.573	790.867
1.88414	48731.5	876.1	783.981
1.88378	48830.7	874.726	782.348
1.88341	48799	873.673	781.51
1.88304	48801.8	878.433	781.739
1.88268	48937.8	878.192	783.882
1.88231	48934.2	872.357	788.936
1.88195	48884.8	872.504	789.587
1.88158	49084.5	872.08	786.581
1.88122	49036	879.148	787.036
1.88085	48982.6	872.369	787.662
1.88049	49175.3	867.023	794.481
1.88012	49074.1	872.535	799.06
1.87976	49106.6	868.256	782.823
1.87939	48953.6	876.113	783.125
1.87903	49012.3	866.225	792.361
1.87867	49053.6	875.035	785.568
1.8783	49064.8	875.02	783.916
1.87794	49131.1	869.288	790.486
1.87758	49254.8	868.51	789.067
1.87721	49260.8	875.626	780.049
1.87685	49150.6	880.723	783.363
1.87649	49192.8	871.077	787.611
1.87612	49191.2	867.15	786.477
1.87576	49188.8	868.14	788.274
1.8754	49228.2	868.437	791.446
1.87503	49234.3	876.531	788.838
[truncated: 2,965 more rows]

## Sheet: Supplementary Fig. 3a
	Intensity [arb. u.]
Raman shift [cm^-1]	Silica-glass substrate	150 °C	500 °C	800 °C
-482.977	738	799	732	733
-474.215	736	780	735	739
-465.459	730	782	735	735
-456.71	731	781	736	738
-447.968	734	771	735	737
-439.234	731	774	734	736
-430.506	735	774	736	735
-421.785	733	777	737	738
-413.071	731	769	735	737
-404.363	731	764	730	736
-395.663	733	766	736	733
-386.97	731	771	727	739
-378.283	732	762	733	734
-369.603	732	757	733	731
-360.93	730	757	730	736
-352.264	733	758	731	737
-343.605	733	756	728	736
-334.952	735	753	732	731
-326.306	730	755	730	732
-317.667	731	753	731	733
-309.034	730	750	731	733
-300.409	728	759	734	736
-291.789	734	755	732	738
-283.177	736	754	728	731
-274.571	731	747	731	734
-265.972	733	755	734	735
-257.38	725	753	734	733
-248.794	733	755	734	733
-240.215	731	752	732	736
-231.642	731	751	730	738
-223.076	730	750	733	735
-214.516	731	747	735	737
-205.963	736	747	731	729
-197.417	729	750	729	734
-188.877	730	748	734	734
-180.344	734	750	733	734
-171.817	728	754	729	735
-163.296	736	749	732	731
-154.782	729	735	727	734
-146.275	731	740	732	736
-137.774	731	740	735	732
-129.279	731	750	732	736
-120.791	730	741	735	737
-112.309	729	742	734	731
-103.833	736	742	735	732
-95.3644	732	743	727	735
-86.9016	734	734	732	735
-78.4453	731	745	728	731
-69.9952	729	745	731	737
-61.5515	734	742	731	734
-53.1141	728	747	736	728
-44.683	736	749	734	738
-36.2581	725	745	732	736
-27.8396	730	750	733	735
-19.4273	733	748	732	736
-11.0212	731	744	734	737
-2.62142	731	744	732	738
5.77217	727	746	733	735
14.1595	731	738	727	734
22.5407	730	741	732	735
30.9157	731	743	732	739
39.2845	735	736	733	733
47.6472	732	741	732	737
56.0037	731	746	733	735
64.354	727	742	734	736
72.6983	730	739	731	735
81.0364	730	743	732	734
89.3684	733	737	734	732
97.6943	730	743	726	737
106.014	730	744	734	730
114.328	733	746	732	740
122.636	739	745	734	735
130.937	751	751	744	748
139.233	777	764	788	774
147.522	871	829	960	914
155.806	999	949	1276	1121
164.084	1146	1092	1663	1440
172.355	1235	1216	1982	1673
180.621	1266	1314	2112	1790
188.88	1285	1345	2263	1853
197.134	1305	1329	2288	1881
205.382	1304	1291	2311	1939
213.623	1337	1347	2373	1904
221.859	1331	1334	2405	1975
230.089	1339	1318	2407	1988
238.313	1375	1319	2445	1971
246.531	1412	1355	2421	1997
254.743	1398	1358	2490	2023
262.95	1426	1362	2586	1983
271.15	1496	1340	2709	2045
279.345	1539	1355	2806	2078
287.534	1510	1395	2731	2089
295.717	1550	1387	2781	2097
303.894	1587	1434	2814	2098
312.065	1590	1437	2803	2087
320.23	1638	1440	2850	2094
328.39	1629	1437	2892	2148
336.544	1681	1476	2992	2169
344.692	1709	1470	2979	2138
352.834	1751	1497	3139	2172
360.971	1769	1524	3080	2180
369.102	1818	1536	3142	2183
377.227	1890	1567	3191	2203
385.346	1835	1543	3252	2223
393.46	1929	1571	3263	2257
401.568	1895	1568	3347	2242
409.67	1973	1560	3322	2242
417.767	1950	1639	3407	2289
425.858	1955	1661	3397	2296
433.943	1966	1631	3470	2296
442.022	1966	1686	3506	2308
450.096	1928	1683	3540	2343
458.165	1865	1682	3567	2314
466.227	1920	1692	3526	2338
474.284	1873	1760	3588	2313
482.335	1886	1747	3590	2359
490.381	1851	1764	3696	2347
498.421	1790	1803	3757	2381
506.456	1618	1797	3657	2369
514.485	1422	1660	3518	2408
522.508	1285	1579	3320	2391
530.526	1181	1458	3271	2364
538.538	1082	1397	3260	2391
546.545	1044	1337	3191	2413
554.546	1021	1307	3205	2458
562.542	995	1293	3122	2466
570.532	975	1277	3176	2419
578.517	974	1233	3133	2469
586.496	979	1260	3141	2481
594.469	992	1239	3173	2467
602.438	1000	1227	3182	2469
610.4	1004	1218	3270	2500
618.357	973	1230	3295	2554
626.309	913	1191	3299	2580
634.255	912	1180	3312	2572
642.196	871	1161	3224	2564
650.132	865	1176	3189	2594
658.062	846	1154	3183	2580
665.986	838	1152	3171	2595
673.905	828	1167	3119	2548
681.819	837	1151	3233	2557
689.727	818	1138	3165	2499
697.63	824	1119	3130	2558
705.528	821	1141	3130	2526
713.42	825	1133	3178	2637
721.307	826	1155	3207	2638
729.188	822	1149	3290	2646
737.064	825	1132	3297	2637
744.935	843	1155	3331	2691
752.8	820	1153	3340	2676
760.66	836	1139	3394	2729
768.515	862	1176	3432	2701
776.364	894	1179	3420	2737
784.208	946	1218	3517	2806
792.047	984	1233	3611	2808
799.881	986	1228	3653	2794
807.709	983	1253	3644	2812
815.532	976	1234	3674	2824
823.35	944	1219	3695	2792
831.162	915	1204	3666	2823
838.969	914	1201	3659	2783
846.771	892	1184	3670	2858
854.568	846	1187	3647	2893
862.359	816	1191	3661	2883
870.145	800	1179	3639	2853
877.926	797	1179	3558	2893
885.702	790	1211	3512	2878
893.473	783	1180	3570	2836
901.238	779	1187	3612	2867
908.998	784	1220	3639	2872
916.753	774	1207	3670	2939
924.503	777	1219	3711	2913
932.247	774	1267	3713	2969
939.987	765	1239	3706	2947
947.721	763	1236	3720	2948
955.45	769	1308	3723	2981
963.174	761	1298	3819	2987
970.893	762	1344	3817	2968
978.607	761	1341	3872	2953
986.315	756	1345	3875	3009
994.019	764	1340	3905	3008
1001.72	759	1325	3915	3013
1009.41	771	1380	3983	3050
1017.1	767	1360	3958	3125
1024.78	781	1397	4006	3132
1032.46	789	1382	4030	3108
1040.13	802	1371	4076	3131
1047.8	806	1347	4075	3131
1055.46	804	1342	4050	3114
1063.12	805	1313	4129	3211
1070.77	805	1318	4128	3213
1078.42	796	1277	4151	3212
1086.06	798	1292	4139	3292
1093.7	790	1273	4170	3231
1101.33	775	1236	4184	3234
1108.96	768	1236	4228	3210
1116.58	765	1251	4163	3256
1124.2	756	1266	4251	3292
1131.81	757	1263	4171	3288
1139.42	763	1256	4212	3273
1147.02	765	1275	4288	3352
1154.62	760	1271	4371	3387
1162.21	765	1287	4447	3397
1169.8	776	1290	4485	3415
1177.38	773	1303	4430	3438
1184.96	771	1276	4418	3450
1192.53	771	1309	4448	3415
1200.1	764	1265	4484	3438
1207.66	776	1305	4425	3522
1215.22	780	1309	4595	3559
1222.77	771	1313	4589	3511
1230.32	765	1335	4587	3523
1237.86	767	1301	4618	3548
1245.4	764	1292	4625	3589
1252.94	756	1282	4578	3648
1260.46	755	1300	4645	3762
1267.99	743	1309	4632	3693
1275.5	746	1312	4595	3796
1283.02	739	1327	4724	3715
1290.53	738	1327	4720	3841
1298.03	744	1334	4746	3831
1305.53	743	1338	4843	3801
1313.02	742	1356	4818	3868
1320.51	736	1362	4881	3957
1328	737	1357	4882	3907
1335.48	739	1375	4906	3955
1342.95	741	1344	5090	3987
1350.42	740	1374	5013	4015
1357.88	732	1380	5063	4011
1365.34	738	1431	5070	4114
1372.8	740	1410	5127	4126
1380.25	735	1430	5215	4177
1387.7	739	1448	5203	4179
1395.14	737	1409	5186	4222
1402.57	736	1409	5194	4249
1410	739	1402	5175	4183
1417.43	738	1416	5209	4254
1424.85	733	1412	5216	4217
1432.27	733	1433	5283	4281
1439.68	737	1416	5323	4338
1447.09	740	1442	5243	4338
1454.49	737	1452	5298	4363
1461.89	740	1437	5273	4331
1469.28	737	1414	5241	4353
1476.67	728	1419	5238	4412
1484.05	735	1424	5189	4394
1491.43	740	1415	5167	4316
1498.8	734	1415	5291	4401
1506.17	739	1429	5299	4348
1513.54	741	1440	5330	4392
1520.9	741	1443	5325	4410
1528.25	736	1437	5381	4440
1535.6	745	1440	5456	4488
1542.95	733	1479	5483	4491
1550.29	741	1438	5544	4519
1557.63	741	1493	5580	4447
1564.96	741	1498	5639	4511
1572.28	742	1478	5863	4453
1579.61	742	1524	5803	4560
1586.92	738	1513	5868	4542
1594.24	734	1520	5961	4594
1601.54	740	1528	5996	4600
1608.85	750	1531	6096	4558
1616.15	745	1567	5966	4585
1623.44	739	1551	6007	4577
1630.73	742	1531	5889	4675
1638.01	736	1539	5832	4680
1645.29	740	1550	5698	4700
1652.57	737	1511	5587	4755
1659.84	737	1493	5376	4728
1667.11	735	1495	5378	4792
1674.37	734	1491	5391	4740
1681.62	734	1467	5423	4788
1688.88	738	1467	5436	4860
1696.12	741	1443	5427	4881
1703.37	732	1500	5433	4819
1710.61	741	1438	5382	4903
1717.84	735	1426	5460	4913
1725.07	729	1465	5436	4889
1732.29	736	1447	5339	4815
1739.51	738	1438	5364	4790
1746.73	733	1452	5405	4867
1753.94	731	1430	5324	4897
1761.15	738	1438	5397	4848
1768.35	738	1458	5449	4893
1775.54	737	1432	5468	4947
1782.74	731	1443	5454	4935
1789.93	737	1458	5455	4939
1797.11	737	1466	5537	4926
1804.29	729	1437	5427	5026
1811.46	732	1456	5588	5075
1818.63	734	1459	5570	5106
1825.8	733	1476	5563	5131
1832.96	734	1467	5620	5129
1840.11	735	1467	5596	5117
1847.27	740	1508	5602	5206
1854.41	735	1499	5685	5144
1861.56	731	1474	5720	5182
1868.69	737	1501	5685	5180
1875.83	738	1490	5781	5178
1882.96	734	1500	5739	5231
1890.08	732	1532	5673	5221
1897.2	738	1510	5752	5270
1904.32	732	1535	5736	5228
1911.43	736	1507	5826	5304
1918.53	736	1515	5875	5246
1925.64	733	1530	5832	5314
1932.73	732	1532	5848	5320
1939.83	731	1547	5912	5315
1946.92	732	1566	5836	5360
1954	739	1547	5942	5385
1961.08	734	1545	5984	5358
1968.16	742	1539	5998	5363
1975.23	735	1609	5995	5403
1982.29	737	1559	5853	5375
1989.36	728	1581	6020	5328
1996.41	731	1533	6033	5467
2003.47	739	1570	6019	5401
2010.51	739	1572	6013	5441
2017.56	734	1555	5989	5527
2024.6	731	1586	6112	5361
2031.63	738	1612	6036	5378
2038.67	734	1579	6184	5454
2045.69	738	1584	6151	5448
2052.71	737	1586	6204	5459
2059.73	733	1599	6086	5510
2066.75	736	1608	6176	5543
2073.75	734	1583	6143	5499
2080.76	730	1608	6194	5511
2087.76	737	1613	6168	5513
2094.75	733	1589	6212	5570
2101.75	729	1602	6206	5593
2108.73	735	1658	6295	5643
2115.72	735	1635	6325	5573
2122.69	736	1652	6269	5627
2129.67	738	1641	6335	5671
2136.64	733	1637	6374	5584
2143.6	728	1679	6436	5664
2150.56	737	1630	6411	5646
2157.52	735	1661	6384	5699
2164.47	741	1637	6508	5761
2171.42	736	1649	6475	5721
2178.36	738	1653	6345	5747
2185.3	739	1722	6481	5631
2192.24	739	1652	6419	5733
2199.17	741	1695	6461	5742
2206.09	731	1693	6504	5696
2213.02	736	1691	6584	5737
2219.93	736	1677	6603	5730
2226.85	732	1731	6579	5712
2233.76	736	1705	6620	5730
2240.66	737	1745	6572	5659
2247.56	738	1689	6548	5713
2254.46	732	1671	6588	5722
2261.35	733	1726	6537	5817
2268.23	734	1712	6639	5700
2275.12	736	1733	6637	5688
2282	735	1745	6679	5743
2288.87	739	1720	6606	5834
2295.74	735	1735	6602	5804
2302.61	736	1770	6728	5749
2309.47	731	1754	6637	5751
2316.33	736	1783	6708	5812
2323.18	753	1834	6727	5820
2330.03	738	1756	6732	5809
2336.87	741	1734	6824	5748
2343.71	730	1772	6792	5922
2350.55	733	1745	6783	5937
2357.38	735	1762	6814	5977
2364.21	737	1829	6854	5995
2371.03	736	1804	6841	5922
2377.85	739	1789	6813	6076
2384.66	738	1813	6864	5956
2391.48	734	1829	6897	5991
2398.28	738	1794	6978	6017
2405.08	737	1824	6939	6059
2411.88	732	1824	6974	6102
2418.67	735	1833	6963	6058
2425.46	735	1831	6927	6093
2432.25	736	1893	7007	6063
2439.03	732	1820	6982	5998
2445.81	734	1835	6986	6063
2452.58	741	1823	7115	6017
2459.35	734	1900	7081	6017
2466.11	735	1855	7078	5995
2472.87	732	1854	6983	6120
2479.63	737	1859	7127	6099
2486.38	733	1838	7159	6060
2493.13	732	1858	7137	6209
2499.87	736	1892	7146	6173
2506.61	738	1908	7210	6022
2513.34	737	1891	7126	6039
2520.08	735	1871	7178	6119
2526.8	733	1915	7186	6133
2533.52	734	1851	7172	6055
2540.24	736	1879	7215	6061
2546.96	731	1880	7218	6096
2553.67	737	1917	7366	6061
2560.37	731	1935	7366	6009
2567.07	731	1917	7319	6109
2573.77	733	1914	7437	6104
2580.46	731	1936	7324	6181
2587.15	733	1937	7343	6207
2593.84	734	1934	7415	6079
2600.52	738	1939	7417	6096
2607.2	733	1933	7465	6223
2613.87	739	1946	7534	6178
2620.54	732	1926	7456	6166
2627.2	739	1941	7502	6176
2633.86	734	1947	7607	6058
2640.52	733	1940	7666	6233
2647.17	734	1971	7648	6147
2653.82	734	1982	7744	6122
2660.46	731	1967	7666	6136
2667.1	737	1986	7770	6171
2673.74	736	1958	7777	6192
2680.37	735	2016	7702	6224
2687	732	2008	7807	6182
2693.62	737	2026	7861	6240
2700.24	734	2029	7817	6283
2706.86	738	2019	7786	6263
2713.47	732	2058	7909	6254
2720.07	739	2029	7886	6252
2726.68	732	2009	7915	6265
2733.28	734	2060	7898	6321
2739.87	740	2035	7909	6291
2746.46	734	2047	8174	6351
2753.05	739	2076	8098	6457
2759.63	735	2090	8112	6362
2766.21	734	2092	8063	6423
2772.78	732	2099	8157	6371
2779.36	736	2080	8177	6412
2785.92	736	2113	8135	6369
2792.48	738	2099	8208	6425
2799.04	733	2126	8178	6463
2805.6	742	2150	8225	6399
2812.15	739	2122	8229	6470
2818.69	736	2125	8206	6421
2825.24	734	2103	8318	6546
2831.78	737	2165	8222	6419
2838.31	744	2121	8266	6456
2844.84	736	2171	8359	6461
2851.37	738	2181	8310	6566
2857.89	739	2213	8330	6509
2864.41	731	2225	8379	6495
2870.92	736	2220	8444	6538
2877.43	734	2238	8380	6511
2883.94	734	2273	8349	6595
2890.44	741	2286	8487	6515
2896.94	733	2267	8376	6510
2903.43	738	2324	8591	6591
2909.92	742	2305	8410	6618
2916.41	737	2307	8543	6463
2922.89	741	2302	8482	6554
2929.37	736	2303	8506	6561
2935.84	732	2341	8608	6575
2942.32	739	2343	8531	6643
2948.78	742	2347	8474	6657
2955.24	731	2332	8500	6606
2961.7	730	2320	8415	6665
2968.16	733	2285	8450	6692
2974.61	743	2286	8442	6557
2981.06	730	2287	8459	6572
2987.5	739	2336	8465	6637
2993.94	739	2342	8479	6648
3000.37	738	2306	8348	6632
3006.8	731	2285	8452	6666
3013.23	736	2323	8430	6700
3019.65	736	2307	8610	6747
3026.07	737	2323	8476	6698
3032.49	733	2308	8548	6730
3038.9	734	2293	8667	6688
3045.31	735	2314	8691	6743
3051.71	729	2308	8538	6744
3058.11	735	2322	8743	6718
3064.51	731	2309	8624	6756
3070.9	740	2358	8701	6800
3077.29	735	2361	8681	6826
3083.67	732	2358	8748	6790
3090.05	739	2349	8769	6791
3096.43	735	2390	8747	6883
3102.8	736	2360	8758	6842
3109.17	736	2360	8998	6887
3115.53	731	2389	8801	6824
3121.89	741	2388	8824	6887
3128.25	737	2357	8954	6848
3134.6	732	2391	8977	6903
3140.95	739	2416	8953	6995
3147.3	732	2426	8979	7093
3153.64	737	2423	9160	6996
3159.97	736	2418	9106	6923
3166.31	731	2463	9075	7028
3172.64	730	2452	9091	6928
3178.96	739	2415	9139	6972
3185.29	731	2446	9151	7053
3191.6	741	2501	9162	7114
3197.92	733	2498	9359	6983
3204.23	738	2461	9290	7024
3210.54	734	2859	9305	7012
3216.84	740	3203	9253	7110
3223.14	735	2431	9237	6951
3229.43	736	2457	9207	7004
3235.72	734	2464	9250	6905
3242.01	741	2486	9260	6996
3248.3	737	2520	9229	6960
3254.58	743	2450	9409	7019
3260.85	732	2531	9254	7054
3267.12	729	2451	9336	6941
3273.39	734	2480	9315	6909
3279.66	737	2506	9290	6926
3285.92	734	2507	9350	6941
3292.17	735	2486	9333	6971
3298.43	735	2553	9310	6934
3304.68	734	2507	9372	7016
3310.92	739	2493	9321	7025
3317.16	735	2548	9395	6976
3323.4	739	2553	9321	6992
3329.64	731	2532	9417	6939
3335.87	731	2578	9415	7034
3342.09	742	2566	9491	7095
3348.32	736	2533	9449	6991
3354.54	738	2543	9534	7020
3360.75	736	2568	9608	7100
3366.96	741	2532	9626	6962
3373.17	733	2529	9619	7021
3379.38	739	2556	9651	6989
3385.58	738	2539	9679	7116
3391.77	734	2598	9556	7125
3397.97	737	2564	9747	7114
3404.16	735	2572	9763	7114
3410.34	740	2596	9759	7091
3416.52	737	2591	9822	7133
3422.7	735	2630	9812	7204
3428.87	742	2598	9743	7160
3435.04	735	2646	9901	7096
3441.21	733	2630	9799	7221
3447.37	742	2676	9947	7096
3453.53	737	2633	10025	7194
3459.69	734	2664	9898	7172
3465.84	734	2616	9927	7134
3471.99	732	2694	10026	7238
3478.13	733	2654	9969	7103
3484.27	732	2666	10063	7154
3490.41	739	2673	10080	7202
3496.55	738	2741	10193	7232
3502.67	738	2704	10132	7234
3508.8	736	2689	10086	7215
3514.92	739	2749	10097	7275
3521.04	736	2746	10134	7176
3527.16	742	2767	10211	7195
3533.27	731	2736	10141	7244
3539.38	736	2743	10261	7263
3545.48	733	2702	10295	7209
3551.58	743	2752	10306	7390
3557.68	733	2789	10406	7294
3563.77	732	2778	10397	7237
3569.86	739	2799	10312	7260
3575.94	736	2712	10390	7304
3582.02	734	2787	10348	7310
3588.1	739	2810	10366	7259
3594.18	737	2842	10535	7284
3600.25	732	2767	10458	7203
3606.32	736	2849	10565	7306
3612.38	736	2809	10623	7249
3618.44	739	2831	10601	7277
3624.5	739	2797	10632	7258
3630.55	735	2792	10559	7322
3636.6	736	2789	10686	7333
3642.64	737	2840	10611	7262
3648.68	739	2851	10690	7374
3654.72	733	2860	10791	7300
3660.76	742	2804	10832	7280
3666.79	743	2870	10822	7224
3672.82	734	2926	10921	7325
3678.84	734	2891	10851	7237
3684.86	737	2855	10986	7363
3690.88	733	2800	10992	7436
3696.89	741	2814	10937	7275
3702.9	739	2832	10896	7288
3708.9	737	2831	11041	7340
3714.91	735	2851	10934	7306
3720.9	737	2859	11057	7323
3726.9	737	2824	10985	7359
3732.89	735	2834	11056	7325
3738.88	738	2842	11047	7315
3744.86	739	2891	11103	7275
3750.84	734	2905	11139	7408
3756.82	744	2837	11148	7327
3762.79	737	2887	11173	7354
3768.76	741	2923	11177	7377
3774.73	737	2837	11313	7368
3780.69	734	2877	11336	7291
3786.65	738	2867	11366	7325
3792.61	738	2960	11302	7344
3798.56	739	2973	11411	7409
3804.51	741	2950	11432	7392
3810.45	733	3001	11469	7409
3816.39	734	2927	11450	7317
3822.33	733	2997	11500	7320
3828.27	740	2948	11665	7378
3834.2	736	2973	11676	7419
3840.12	738	2984	11673	7436
3846.05	736	2970	11607	7481
3851.97	732	2977	11658	7314
3857.88	738	2976	11747	7374
3863.8	735	3025	11606	7368
3869.71	740	2987	11660	7383
3875.61	735	2958	11702	7430
3881.52	735	3055	11784	7314
3887.41	742	3031	11824	7382
3893.31	736	3001	11804	7230
3899.2	738	3042	11748	7339
3905.09	737	3003	11864	7344
3910.98	734	2984	11889	7368
3916.86	737	2984	11831	7220
3922.74	735	3007	11918	7338
3928.61	737	3038	11927	7341
3934.48	735	3011	11935	7401
3940.35	736	3028	11906	7327
3946.21	739	2969	11885	7373
3952.07	739	3019	11888	7393
3957.93	740	3025	11976	7318
3963.78	741	2976	11845	7248
3969.63	736	3020	11859	7259
3975.48	740	3040	12026	7299
3981.32	735	3023	11991	7277
3987.16	734	3077	12007	7272
3993	736	2994	12040	7279
3998.83	735	3031	12021	7320
4004.66	743	3027	12118	7233
4010.49	743	3054	12058	7303
4016.31	735	3038	12065	7334
4022.13	744	3064	12222	7365
4027.95	735	3051	12177	7323
4033.76	733	3079	12344	7326
4039.57	738	3079	12156	7315
4045.37	739	3077	12270	7353
4051.18	737	3050	12285	7459
4056.97	742	3083	12342	7381
4062.77	737	3032	12337	7421
4068.56	735	3130	12292	7464
4074.35	743	3108	12385	7412
4080.13	733	3117	12468	7412
4085.92	742	3155	12485	7438
4091.69	739	3081	12447	7408
4097.47	733	3132	12573	7421
4103.24	740	3142	12513	7451
4109.01	739	3169	12580	7488
4114.77	739	3251	12661	7480
4120.53	735	3166	12745	7563
4126.29	740	3191	12663	7539
4132.05	743	3207	12642	7508
4137.8	738	3149	12711	7557
4143.54	735	3162	12879	7490
4149.29	739	3115	12743	7539
4155.03	739	3219	12768	7556
4160.77	740	3176	12909	7510
4166.5	730	3203	12760	7457
4172.23	738	3178	12741	7467
4177.96	732	3174	13000	7573
4183.68	738	3240	12901	7483
4189.4	737	3196	12958	7362
4195.12	735	3232	12894	7401
4200.83	736	3201	12985	7413
4206.54	735	3252	13012	7404
4212.25	734	3271	12993	7479
4217.95	741	3278	13075	7440
4223.66	743	3309	13209	7505
4229.35	736	3278	13118	7473
4235.05	736	3257	13277	7496
4240.74	736	3251	13089	7467
4246.42	736	3290	13281	7391
4252.11	735	3296	13367	7508
4257.79	738	3287	13330	7321
4263.46	737	3304	13402	7508
4269.14	735	3319	13531	7507
4274.81	741	3302	13507	7565
4280.48	738	3353	13546	7447
4286.14	737	3308	13521	7408
4291.8	736	3368	13587	7416
4297.46	738	3258	13462	7434
4303.11	736	3344	13779	7499
4308.76	733	3328	13713	7471
4314.41	739	3350	13744	7423
4320.05	737	3385	13755	7515
4325.69	733	3410	13974	7391
4331.33	736	3333	13889	7380
4336.97	740	3365	13866	7503
4342.6	737	3374	13927	7393
4348.22	741	3410	13921	7474
4353.85	739	3405	13881	7392
4359.47	735	3436	14054	7427
4365.09	739	3400	14087	7435
4370.7	736	3366	13884	7426
4376.31	736	3447	14170	7392
4381.92	741	3398	14101	7399
4387.53	734	3417	14198	7460
4393.13	740	3417	14096	7458
4398.73	742	3393	14177	7459
4404.32	735	3432	14206	7433
4409.91	743	3499	14267	7346
4415.5	733	3403	14303	7421
4421.09	734	3439	14280	7378
4426.67	735	3454	14233	7323
4432.25	737	3430	14276	7333
4437.82	737	3498	14383	7374
4443.4	739	3454	14387	7374
4448.96	733	3470	14403	7313
4454.53	735	3421	14317	7414
4460.09	740	3469	14417	7231
4465.65	739	3480	14396	7394
4471.21	734	3458	14612	7388
4476.76	736	3450	14519	7396
4482.31	733	3494	14632	7431
4487.86	738	3524	14579	7346
4493.4	742	3494	14579	7344
4498.94	738	3569	14462	7421
4504.48	739	3497	14461	7408
4510.01	739	3483	14625	7371
4515.54	731	3519	14569	7523
4521.07	730	3557	14861	7346
4526.59	737	3504	14965	7481
4532.11	739	3610	14949	7463
4537.63	735	3569	14944	7414
4543.15	737	3578	14742	7378
4548.66	738	3498	14905	7414
4554.17	736	3568	14998	7413
4559.67	737	3546	14815	7405
4565.17	732	3502	14918	7343
4570.67	736	3519	14985	7415
4576.17	732	3551	14819	7317
4581.66	737	3645	14992	7341
4587.15	740	3591	14993	7390
4592.63	735	3626	14860	7276
4598.12	735	3585	14969	7362
4603.6	734	3625	14953	7271
4609.07	738	3639	14989	7336
4614.55	737	3605	15018	7369
4620.02	741	3607	14871	7262
4625.48	738	3587	14852	7261
4630.95	733	3566	15051	7330
4636.41	745	3637	14950	7377
4641.87	733	3624	14847	7325
4647.32	738	3558	14947	7316
4652.77	736	3602	14974	7275
4658.22	738	3589	14987	7263
4663.66	741	3612	14972	7279
4669.11	734	3567	14932	7345
4674.55	739	3639	15032	7291
4679.98	735	3627	14776	7248
4685.41	732	3634	14850	7270
4690.84	736	3625	14951	7273
4696.27	735	3538	14930	7286
4701.69	737	3583	15130	7220
4707.11	742	3629	15004	7277
4712.53	737	3642	15054	7328
4717.94	738	3678	15136	7212
4723.36	736	3596	15083	7301
4728.76	737	3626	15160	7252
4734.17	736	3673	15017	7255
4739.57	744	3635	15210	7217
4744.97	734	3718	15125	7273
4750.36	739	3659	15168	7165
4755.76	741	3707	15392	7184
4761.14	734	3644	15181	7280
4766.53	737	3671	15323	7238
4771.91	740	3669	15283	7243
4777.29	738	3646	15478	7257
4782.67	739	3698	15413	7230
4788.04	735	3784	15520	7267
4793.42	735	3685	15419	7237
4798.78	740	3692	15574	7245
4804.15	736	3726	15573	7208
4809.51	744	3698	15760	7305
4814.87	741	3653	15673	7351
4820.22	736	3715	15775	7181
4825.58	745	3698	15630	7274
4830.93	742	3746	15691	7322
4836.27	736	3734	15758	7178
4841.62	741	3739	15773	7247
4846.96	735	3755	15876	7308
4852.29	742	3783	15964	7227
4857.63	734	3851	15910	7163
4862.96	737	3651	15869	7225
4868.29	740	3805	16028	7173
4873.61	739	3772	15964	7107
4878.93	737	3818	16066	7256
4884.25	740	3782	16140	7161
4889.57	735	3825	16001	7170
4894.88	731	3810	16125	7116
4900.19	740	3806	16141	7197
4905.5	744	3771	16072	7191
4910.8	737	3761	16187	7171
4916.1	734	3747	16245	7152
4921.4	741	3848	16224	7190
4926.7	737	3819	16334	7040
4931.99	737	3821	16366	7084
4937.28	733	3844	16593	7047
4942.56	737	3847	16398	7114
4947.85	741	3815	16403	7113
4953.13	737	3821	16523	7059
4958.4	738	3879	16526	7118
4963.68	737	3820	16474	7046
4968.95	737	3911	16587	7063
4974.22	738	3839	16731	6974
4979.48	739	3832	16705	7195
4984.75	737	3824	16682	7144
4990	742	3844	16580	7083
4995.26	738	3911	16748	7017
5000.51	744	3862	16713	7047
5005.76	739	3873	16889	7086
5011.01	735	3917	17005	7060
5016.26	741	3934	16823	7102
5021.5	735	3947	16996	7057
5026.74	740	3904	17001	7050
5031.97	738	3880	17022	7074
5037.2	736	3916	17050	7175
5042.43	734	3947	17128	7116
5047.66	739	3961	17136	7062
5052.88	738	3904	17261	7058
5058.1	733	3969	17307	7135
5063.32	732	3964	17213	7067
5068.54	738	4016	17396	7057
5073.75	735	3986	17286	7103
5078.96	735	3913	17370	7136
5084.16	741	4052	17280	7109
5089.37	740	4039	17579	7095
5094.57	735	3933	17548	6988
5099.76	744	3925	17453	7081
5104.96	738	4014	17473	7083
5110.15	739	4090	17378	7147
5115.34	737	3999	17461	7140
5120.52	738	4022	17589	7058
5125.71	737	4104	17467	7119
5130.88	743	4051	17588	7123
5136.06	739	4049	17766	7056
5141.24	734	4052	17549	7054
5146.41	738	4053	17640	7054
5151.57	740	4014	17695	7144
5156.74	732	4108	17779	7093
5161.9	737	4031	17851	7084
5167.06	738	4013	17727	7091
5172.22	737	4005	17920	7058
5177.37	741	4073	17944	7102
5182.52	742	4044	17870	7049
5187.67	736	4076	17745	7012
5192.81	738	4109	17922	7076
5197.96	742	4207	17841	7139
5203.1	743	4130	17977	7076
5208.23	735	4105	18049	7062
5213.36	743	4092	17964	7072
5218.5	737	4098	18001	7086
5223.62	736	4199	18079	7128
5228.75	740	4031	18261	7052
5233.87	738	4092	17916	7008
5238.99	734	4140	18209	7162
5244.1	738	4132	18084	7126
5249.22	739	4158	18233	7033
5254.33	737	4115	18148	7095
5259.44	737	4156	18188	7164
5264.54	741	4154	18147	7082
5269.64	740	4195	18307	7141
5274.74	738	4157	18483	7101
5279.84	736	4164	18173	7097
5284.93	733	4194	18310	7073
5290.02	735	4180	18498	7108
5295.11	738	4188	18285	7047
5300.19	738	4171	18514	7096
5305.27	737	4142	18357	7102
5310.35	734	4162	18234	7062
5315.43	740	4131	18308	7062
5320.5	743	4108	18227	6992
5325.57	743	4275	18326	6994
5330.64	741	4167	18401	6952
5335.7	737	4187	18260	6965
5340.77	742	4160	18355	6997
5345.83	737	4150	18323	6973
5350.88	739	4172	18473	7027
5355.94	740	4184	18323	7014
5360.99	739	4150	18436	6962
5366.03	741	4194	18479	6956
5371.08	736	4192	18551	6996
5376.12	736	4162	18618	7000
5381.16	743	4205	18672	7038
5386.2	740	4206	18517	7071
5391.23	737	4212	18602	7099
5396.26	736	4244	18755	7048
5401.29	742	4184	18588	6996
5406.31	738	4213	18734	6999
5411.34	737	4267	18699	7055
5416.36	739	4237	18764	6979
5421.37	735	4212	18870	7004
5426.39	739	4154	18778	7013
5431.4	739	4270	18738	6962
5436.41	740	4235	18904	7003
5441.41	750	4205	18801	7004
5446.42	736	4348	19095	7039
5451.42	739	4250	19010	7002
5456.41	740	4284	18953	7042
5461.41	742	4287	19131	6979
5466.4	737	4295	19163	7070
5471.39	732	4301	19191	7038
5476.37	744	4281	19314	7012
5481.36	742	4274	19347	7079
5486.34	739	4376	19443	7069
5491.32	739	4355	19426	7134
5496.29	738	4264	19397	7053
5501.26	739	4323	19385	7027
5506.23	743	4330	19285	7111
5511.2	737	4372	19519	7023
5516.16	738	4266	19501	6999
5521.12	739	4331	19512	6957
5526.08	742	4385	19473	6990
5531.04	739	4353	19548	7038
5535.99	746	4370	19588	7094
5540.94	736	4422	19546	6906
5545.89	743	4402	19749	6910
5550.83	741	4355	19750	6949
5555.77	735	4339	19719	6903
5560.71	735	4380	19780	6916
5565.65	742	4390	19701	6902
5570.58	737	4399	19725	6962
5575.51	747	4434	19839	6930
5580.44	734	4347	19907	6882
5585.37	736	4460	20043	6935
5590.29	740	4391	19915	6916
5595.21	737	4449	19975	6899
5600.13	746	4426	20080	6860
5605.04	737	4472	19925	6869
5609.95	738	4400	19931	6975
5614.86	743	4404	20250	6827
5619.77	742	4448	20164	6826
5624.67	737	4454	20075	6864
5629.57	744	4488	20154	6864
5634.47	741	4464	20082	6830
5639.36	739	4456	20217	6907
5644.25	743	4444	20264	6920
5649.14	732	4459	20259	6855
5654.03	739	4487	20612	6868
5658.91	742	4474	20283	6784
5663.8	737	4519	20391	6803
5668.67	739	4500	20515	6906
5673.55	740	4480	20533	6868
5678.42	742	4435	20458	6915
5683.29	742	4609	20468	6838
5688.16	738	4512	20783	6871
5693.03	740	4543	20640	6817
5697.89	739	4547	20749	6839
5702.75	740	4517	20730	6871
5707.61	739	4541	20834	6832
5712.46	738	4572	20785	6729
5717.31	734	4573	20848	6883
5722.16	743	4577	20836	6864
5727	745	4590	20779	6901
5731.85	739	4612	20790	6841
5736.69	739	4609	21022	6816
5741.53	742	4576	20912	6829
5746.36	739	4551	20837	6797
5751.19	738	4564	21034	6793
5756.02	737	4549	20932	6787
5760.85	739	4645	20927	6741
5765.67	739	4607	20969	6780
5770.5	735	4608	20981	6937
5775.31	741	4701	20929	6759
5780.13	739	4611	20883	6748
5784.94	740	4684	21016	6734
5789.75	736	4589	21212	6735
5794.56	734	4520	21054	6774
5799.37	739	4562	20930	6717
5804.17	741	4627	20805	6876
5808.97	736	4595	20965	6779
5813.77	737	4647	21169	6707
5818.56	741	4687	21077	6803
5823.35	743	4679	20974	6651
5828.14	740	4583	21024	6763
5832.93	741	4638	21062	6713
5837.71	742	4621	21201	6736
5842.49	738	4661	21022	6700
5847.27	736	4620	20875	6655
5852.05	741	4675	21276	6730
5856.82	738	4633	21032	6643
5861.59	742	4586	21045	6687
5866.36	738	4645	21139	6732
5871.12	731	4677	21246	6782
5875.89	738	4647	21176	6750
5880.64	741	4666	21042	6746
5885.4	744	4631	21206	6698
5890.16	741	4657	21198	6754
5894.91	733	4634	21130	6674
5899.66	738	4691	21156	6712
5904.4	739	4675	21165	6788
5909.15	741	4665	21407	6773
5913.89	744	4659	21421	6814
5918.62	737	4705	21386	6801
5923.36	734	4669	21415	6726
5928.09	733	4690	21327	6740
5932.82	740	4695	21508	6656
5937.55	741	4740	21446	6793
5942.27	739	4748	21593	6807
5947	739	4732	21603	6774
5951.71	741	4778	21747	6774
5956.43	736	4699	21545	6837
5961.14	743	4721	21583	6737
5965.86	741	4771	21624	6837
5970.56	738	4679	21633	6724
5975.27	745	4732	21794	6740
5979.97	743	4807	21664	6715
5984.67	741	4685	21922	6754
5989.37	743	4759	21917	6790
5994.07	737	4736	21876	6750
5998.76	737	4657	21845	6685
6003.45	745	4736	21887	6807
6008.14	741	4727	21925	6772
6012.82	743	4838	21876	6682
6017.5	734	4773	21879	6729
6022.18	738	4828	21977	6678
6026.86	736	4749	21956	6701
6031.53	738	4846	21973	6681
6036.2	739	4830	22103	6708
6040.87	743	4828	22057	6590
6045.54	740	4819	22241	6733
6050.2	742	4825	22150	6700
6054.86	740	4882	22173	6752
6059.52	743	4834	22219	6735

## Sheet: Supplementary Fig. 3b
Energy [eV]	Intensity [arb. u.]
3.06	739
3.05898	739
3.05797	740
3.05696	738
3.05595	741
3.05493	741
3.05392	742
3.05291	740
3.0519	739
3.05089	739
3.04988	739
3.04886	739
3.04786	741
3.04686	743
3.04586	744
3.04487	747
3.04388	755
3.04289	790
3.04177	878
3.04078	1030
3.03979	1210
3.0388	1350
3.0378	1420
3.03681	1450
3.03582	1470
3.03483	1440
3.03384	1440
3.03284	1450
3.03185	1440
3.03086	1430
3.02987	1450
3.02888	1470
3.02788	1470
3.02689	1490
3.0259	1520
3.02491	1520
3.02392	1530
3.02292	1560
3.02193	1590
3.02094	1580
3.01995	1610
3.01896	1630
3.01796	1650
3.01697	1670
3.01598	1680
3.01499	1710
3.014	1740
3.013	1780
3.01201	1780
3.01102	1800
3.01003	1830
3.00904	1860
3.00804	1880
3.00705	1880
3.00618	1890
3.00519	1950
3.0042	1950
3.00321	1960
3.00222	1990
3.00122	2010
3.00023	2070
2.99924	2120
2.99825	2090
2.99738	2020
2.99639	1860
2.9954	1660
2.9944	1500
2.99341	1370
2.99242	1320
2.99155	1250
2.99056	1200
2.98957	1170
2.98858	1140
2.98758	1120
2.98672	1100
2.98572	1090
2.98473	1090
2.98374	1050
2.98275	1040
2.98188	1010
2.98089	1000
2.9799	995
2.9789	969
2.97791	970
2.97704	957
2.97605	956
2.97506	957
2.97419	944
2.9732	947
2.97221	955
2.97122	941
2.97035	939
2.96936	941
2.96836	940
2.96737	940
2.9665	946
2.96551	953
2.96452	964
2.96365	1000
2.96266	1030
2.96167	1050
2.9608	1060
2.95981	1060
2.95882	1040
2.95795	1030
2.95696	1010
2.95596	979
2.9551	966
2.9541	946
2.95311	925
2.95224	919
2.95125	926
2.95038	933
2.94939	948
2.9484	958
2.94753	966
2.94654	983
2.94567	981
2.94468	1010
2.94369	1020
2.94282	1040
2.94183	1080
2.94096	1100
2.93997	1120
2.9391	1120
2.93811	1130
2.93712	1120
2.93625	1120
2.93476	1140
2.93476	1130
2.93352	1140
2.93228	1130
2.93104	1110
2.93104	1100
2.9298	1070
2.92856	1040
2.92732	1020
2.92732	997
2.92608	970
2.92484	951
2.9236	939
2.9236	933
2.92236	924
2.92112	917
2.91988	913
2.91988	920
2.91864	925
2.9174	928
2.91616	927
2.91616	931
2.91492	940
2.91368	939
2.91244	944
2.91244	940
2.9112	930
2.90996	936
2.90996	939
2.90872	927
2.90748	911
2.90624	910
2.90624	906
2.905	901
2.90376	898
2.90252	903
2.90252	899
2.90128	903
2.90004	896
2.8988	902
2.8988	902
2.89756	896
2.89632	893
2.89508	892
2.89508	897
2.89384	904
2.8926	900
2.8926	920
2.89136	927
2.89012	927
2.88888	939
2.88888	958
2.88764	953
2.8864	927
2.88516	930
2.88516	917
2.88392	917
2.88268	920
2.88268	934
2.88144	928
2.8802	922
2.87896	934
2.87896	938
2.87772	919
2.87648	920
2.87524	906
2.87524	900
2.874	901
2.87276	904
2.87276	903
2.87152	908
2.87028	917
2.86904	918
2.86904	923
2.8678	927
2.86656	933
2.86656	940
2.86532	940
2.86408	944
2.86284	956
2.86284	962
2.8616	971
2.86036	971
2.85912	970
2.85912	973
2.85788	969
2.85664	970
2.85664	962
2.8554	948
2.85416	937
2.85292	937
2.85292	934
2.85168	925
2.85044	935
2.85044	936
2.8492	917
2.84796	913
2.84796	914
2.84672	916
2.84548	912
2.84424	901
2.84424	900
2.843	904
2.84176	904
2.84176	904
2.84052	905
2.83928	900
2.83804	896
2.83804	898
2.8368	901
2.83556	903
2.83556	903
2.83432	901
2.83308	895
2.83308	915
2.83184	910
2.8306	910
2.82936	904
2.82936	912
2.82812	902
2.82688	895
2.82688	910
2.82564	910
2.8244	911
2.8244	906
2.82316	912
2.82192	917
2.82068	919
2.82068	913
2.81944	913
2.8182	919
2.8182	918
2.81696	918
2.81572	911
2.81572	914
2.81448	922
2.81324	917
2.812	915
2.812	916
2.81076	917
2.80952	930
2.80952	923
2.80828	924
2.80704	918
2.80704	926
2.8058	922
2.80456	924
2.80456	924
2.80332	917
2.80208	918
2.80208	928
2.80084	930
2.7996	933
2.79836	925
2.79836	921
2.79712	919
2.79588	937
2.79588	932
2.79464	933
2.7934	933
2.7934	930
2.79216	931
2.79092	933
2.79092	935
2.78968	937
2.78844	939
2.78844	936
2.7872	932
2.78596	935
2.78596	946
2.78472	944
2.78348	936
2.78348	932
2.78224	934
2.781	945
2.77976	940
2.77976	940
2.77852	944
2.77728	945
2.77728	946
2.77604	954
2.7748	944
2.7748	933
2.77356	938
2.77232	941
2.77232	941
2.77108	948
2.76984	950
2.76984	956
2.7686	959
2.76736	955
2.76736	953
2.76612	944
2.76488	945
2.76488	955
2.76364	959
2.7624	956
2.7624	950
2.76116	957
2.75992	947
2.75992	954
2.75868	951
2.75744	958
2.75744	966
2.7562	950
2.75496	957
2.75496	959
2.75372	972
2.75248	967
2.75248	961
2.75124	972
2.75	967
2.75	962
2.74876	965
2.74752	972
2.74752	964
2.74628	964
2.74504	969
2.74504	984
2.7438	979
2.74256	978
2.74256	977
2.74132	983
2.74008	984
2.74008	987
2.73884	982
2.73884	980
2.7376	976
2.73636	979
2.73636	984
2.73512	984
2.73388	990
2.73388	998
2.73264	992
2.7314	992
2.7314	995
2.73016	991
2.72892	987
2.72892	997
2.72768	1000
2.72644	996
2.72644	1000
2.7252	1000
2.72396	1000
2.72396	1010
2.72272	1010
2.72148	1010
2.72148	1020
2.72024	1010
2.72024	1030
2.719	1020
2.71776	1010
2.71776	1020
2.71652	1020
2.71528	1020
2.71528	1030
2.71404	1020
2.7128	1020
2.7128	1020
2.71156	1030
2.71032	1030
2.71032	1030
2.70908	1030
2.70784	1040
2.70784	1040
2.7066	1060
2.7066	1060
2.70536	1060
2.70412	1090
2.70412	1100
2.70288	1110
2.70164	1120
2.70164	1130
2.7004	1130
2.69916	1150
2.69916	1170
2.69792	1200
2.69792	1200
2.69668	1190
2.69544	1190
2.69544	1190
2.6942	1200
2.69296	1200
2.69296	1160
2.69172	1150
2.69048	1160
2.69048	1150
2.68924	1140
2.68924	1130
2.688	1120
2.68676	1130
2.68676	1120
2.68552	1090
2.68428	1090
2.68428	1100
2.68304	1100
2.6818	1090
2.6818	1090
2.68056	1090
2.68056	1080
2.67932	1090
2.67808	1100
2.67808	1100
2.67684	1100
2.6756	1100
2.6756	1110
2.67436	1110
2.67436	1110
2.67312	1120
2.67188	1110
2.67188	1110
2.67064	1120
2.6694	1120
2.6694	1120
2.66816	1140
2.66816	1120
2.66692	1130
2.66568	1140
2.66568	1140
2.66444	1140
2.6632	1120
2.6632	1140
2.66196	1150
2.66196	1160
2.66072	1140
2.65948	1140
2.65948	1140
2.65824	1130
2.65824	1130
2.657	1140
2.65576	1150
2.65576	1160
2.65452	1140
2.65328	1150
2.65328	1150
2.65204	1160
2.65204	1150
2.6508	1150
2.64956	1150
2.64956	1170
2.64832	1160
2.64832	1160
2.64708	1160
2.64584	1160
2.64584	1160
2.6446	1170
2.64336	1170
2.64336	1160
2.64212	1170
2.64212	1180
2.64088	1170
2.63964	1180
2.63964	1190
2.6384	1180
2.6384	1190
2.63716	1200
2.63592	1210
2.63592	1200
2.63468	1200
2.63468	1180
2.63344	1200
2.6322	1200
2.6322	1200
2.63096	1190
2.62972	1200
2.62972	1210
2.62848	1220
2.62848	1200
2.62724	1200
2.626	1220
2.626	1210
2.62476	1210
2.62476	1220
2.62352	1220
2.62228	1210
2.62228	1220
2.62104	1190
2.62104	1210
2.6198	1230
2.61856	1220
2.61856	1220
2.61732	1240
2.61732	1230
2.61608	1250
2.61484	1260
2.61484	1260
2.6136	1250
2.6136	1240
2.61236	1240
2.61112	1220
2.61112	1230
2.60988	1230
2.60988	1220
2.60864	1200
2.6074	1230
2.6074	1200
2.60616	1190
2.60616	1200
2.60492	1190
2.60492	1150
2.60368	1140
2.60244	1140
2.60244	1140
2.6012	1130
2.6012	1110
2.59996	1100
2.59872	1110
2.59872	1110
2.59748	1100
2.59748	1090
2.59624	1090
2.595	1080
2.595	1060
2.59376	1080
2.59376	1070
2.59252	1070
2.59128	1090
2.59128	1080
2.59004	1080
2.59004	1090
2.5888	1100
2.5888	1100
2.58756	1100
2.58632	1080
2.58632	1080
2.58508	1100
2.58508	1090
2.58384	1090
2.5826	1080
2.5826	1090
2.58136	1090
2.58136	1100
2.58012	1100
2.58012	1080
2.57888	1090
2.57764	1100
2.57764	1100
2.5764	1090
2.5764	1080
2.57516	1080
2.57392	1070
2.57392	1110
2.57268	1120
2.57268	1090
2.57144	1100
2.57144	1100
2.5702	1090
2.56896	1090
2.56896	1090
2.56772	1090
2.56772	1100
2.56648	1100
2.56524	1090
2.56524	1100
2.564	1100
2.564	1090
2.56276	1090
2.56276	1110
2.56152	1100
2.56028	1100
2.56028	1120
2.55904	1100
2.55904	1090
2.5578	1110
2.5578	1110
2.55656	1110
2.55532	1110
2.55532	1120
2.55408	1120
2.55408	1120
2.55284	1120
2.55284	1120
2.5516	1130
2.55036	1140
2.55036	1120
2.54912	1110
2.54912	1110
2.54788	1110
2.54788	1120
2.54664	1120
2.5454	1120
2.5454	1120
2.54416	1120
2.54416	1130
2.54292	1120
2.54292	1120
2.54168	1130
2.54168	1130
2.54044	1140
2.5392	1130
2.5392	1130
2.53796	1130
2.53796	1140
2.53672	1130
2.53672	1120
2.53548	1120
2.53424	1120
2.53424	1130
2.533	1130
2.533	1140
2.53176	1150
2.53176	1130
2.53052	1140
2.53052	1140
2.52928	1150
2.52804	1140
2.52804	1140
2.5268	1140
2.5268	1140
2.52556	1140
2.52556	1140
2.52432	1150
2.52308	1150
2.52308	1150
2.52184	1150
2.52184	1140
2.5206	1140
2.5206	1140
2.51936	1140
2.51936	1130
2.51812	1150
2.51688	1150
2.51688	1150
2.51564	1160
2.51564	1150
2.5144	1170
2.5144	1150
2.51316	1160
2.51316	1150
2.51192	1140
2.51068	1160
2.51068	1150
2.50944	1160
2.50944	1170
2.5082	1150
2.5082	1150
2.50696	1160
2.50696	1160
2.50572	1160
2.50572	1160
2.50448	1170
2.50324	1160
2.50324	1160
2.502	1150
2.502	1160
2.50076	1170
2.50076	1170
2.49952	1170
2.49952	1170
2.49828	1170
2.49828	1170
2.49704	1160
2.4958	1180
2.4958	1170
2.49456	1180
2.49456	1170
2.49332	1170
2.49332	1180
2.49208	1170
2.49208	1180
2.49084	1180
2.49084	1180
2.4896	1180
2.48836	1170
2.48836	1180
2.48712	1180
2.48712	1170
2.48588	1170
2.48588	1170
2.48464	1160
2.48464	1170
2.4834	1170
2.4834	1170
2.48216	1180
2.48092	1180
2.48092	1170
2.47968	1170
2.47968	1170
2.47844	1160
2.47844	1160
2.4772	1170
2.4772	1180
2.47596	1190
2.47596	1170
2.47472	1160
2.47472	1180
2.47348	1180
2.47224	1180
2.47224	1170
2.471	1180
2.471	1180
2.46976	1170
2.46976	1170
2.46852	1190
2.46852	1180
2.46728	1190
2.46728	1180
2.46604	1190
2.46604	1180
2.4648	1180
2.4648	1200
2.46356	1200
2.46232	1190
2.46232	1200
2.46108	1210
2.46108	1210
2.45984	1200
2.45984	1190
2.4586	1200
2.4586	1190
2.45736	1210
2.45736	1220
2.45612	1200
2.45612	1200
2.45488	1200
2.45488	1210
2.45364	1190
2.45364	1200
2.4524	1190
2.45116	1190
2.45116	1210
2.44992	1220
2.44992	1200
2.44868	1210
2.44868	1220
2.44744	1200
2.44744	1210
2.4462	1220
2.4462	1220
2.44496	1200
2.44496	1210
2.44372	1210
2.44372	1210
2.44248	1210
2.44248	1190
2.44124	1200
2.44124	1200
2.44	1200
2.44	1210
2.43876	1220
2.43752	1210
2.43752	1210
2.43628	1220
2.43628	1210
2.43504	1220
2.43504	1220
2.4338	1220
2.4338	1220
2.43256	1230
2.43256	1220
2.43132	1220
2.43132	1220
2.43008	1220
2.43008	1210
2.42884	1230
2.42884	1230
2.4276	1240
2.4276	1250
2.42636	1220
2.42636	1240
2.42512	1250
2.42512	1240
2.42388	1240
2.42388	1240
2.42264	1250
2.42264	1240
2.4214	1250
2.4214	1240
2.42016	1220
2.42016	1240
2.41892	1240
2.41768	1240
2.41768	1240
2.41644	1230
2.41644	1220
2.4152	1230
2.4152	1230
2.41396	1230
2.41396	1240
2.41272	1240
2.41272	1220
2.41148	1240
2.41148	1240
2.41024	1230
2.41024	1230
2.409	1240
2.409	1230
2.40776	1240
2.40776	1230
2.40652	1250
2.40652	1240
2.40528	1240
2.40528	1240
2.40404	1250
2.40404	1240
2.4028	1230
2.4028	1250
2.40156	1250
2.40156	1240
2.40032	1240
2.40032	1240
2.39908	1240
2.39908	1240
2.39784	1230
2.39784	1240
2.3966	1250
2.3966	1250
2.39536	1240
2.39536	1240
2.39412	1250
2.39412	1250
2.39288	1260
2.39288	1260
2.39164	1250
2.39164	1250
2.3904	1250
2.3904	1250
2.38916	1260
2.38916	1260
2.38792	1260
2.38792	1260
2.38668	1260
2.38668	1260
2.38544	1260
2.38544	1270
2.3842	1280
2.3842	1280
2.38296	1280
2.38296	1260
2.38172	1240
2.38172	1270
2.38048	1250
2.38048	1270
2.37924	1280
2.37924	1270
2.378	1270
2.378	1260
2.37676	1270
2.37676	1260
2.37552	1270
2.37552	1270
2.37428	1280
2.37428	1260
2.37304	1280
2.37304	1270
2.3718	1280
2.3718	1280
2.37056	1280
2.37056	1280
2.36932	1260
2.36932	1280
2.36808	1270
2.36808	1270
2.36684	1280
2.36684	1280
2.3656	1300
2.3656	1280
2.36436	1270
2.36436	1280
2.36312	1280
2.36312	1280
2.36188	1270
2.36188	1280
2.36064	1280
2.36064	1300
2.3594	1300
2.3594	1290
2.3594	1270
2.35816	1290
2.35816	1280
2.35692	1270
2.35692	1270
2.35568	1290
2.35568	1290
2.35444	1300
2.35444	1310
2.3532	1310
2.3532	1290
2.35196	1290
2.35196	1300
2.35072	1290
2.35072	1290
2.34948	1290
2.34948	1290
2.34824	1300
2.34824	1300
2.347	1300
2.347	1310
2.34576	1320
2.34576	1320
2.34452	1310
2.34452	1310
2.34328	1310
2.34328	1300
2.34204	1310
2.34204	1310
2.3408	1300
2.3408	1300
2.3408	1310
2.33956	1310
2.33956	1310
2.33832	1310
2.33832	1290
2.33708	1290
2.33708	1300
2.33584	1300
2.33584	1310
2.3346	1300
2.3346	1320
2.33336	1310
2.33336	1310
2.33212	1320
2.33212	1310
2.33088	1310
2.33088	1310
2.32964	1330
2.32964	1310
2.3284	1330
2.3284	1330
2.32716	1320
2.32716	1320
2.32716	1320
2.32592	1320
2.32592	1330
2.32468	1350
2.32468	1330
2.32344	1330
2.32344	1330
2.3222	1330
2.3222	1320
2.32096	1330
2.32096	1360
2.31972	1350
2.31972	1350
2.31848	1330
2.31848	1330
2.31724	1350
2.31724	1340
2.31724	1350
2.316	1330
2.316	1350
2.31476	1320
2.31476	1350
2.31352	1330
2.31352	1350
2.31228	1350
2.31228	1320
2.31104	1330
2.31104	1320
2.3098	1350
2.3098	1360
2.30856	1360
2.30856	1350
2.30732	1330
2.30732	1330
2.30732	1350
2.30608	1380
2.30608	1340
2.30484	1340
2.30484	1350
2.3036	1340
2.3036	1340
2.30236	1340
2.30236	1350
2.30112	1350
2.30112	1340
2.29988	1330
2.29988	1350
2.29988	1360
2.29864	1360
2.29864	1350
2.2974	1350
2.2974	1350
2.29616	1350
2.29616	1360
2.29492	1350
2.29492	1350
2.29368	1360
2.29368	1330
2.29244	1360
2.29244	1370
2.29244	1360
2.2912	1370
2.2912	1360
2.28996	1370
2.28996	1360
2.28872	1340
2.28872	1330
2.28748	1350
2.28748	1350
2.28624	1350
2.28624	1350
2.285	1350
2.285	1350
2.285	1360
2.28376	1360
2.28376	1360
2.28252	1350
2.28252	1370
2.28128	1380
2.28128	1370
2.28004	1370
2.28004	1350
2.2788	1350
2.2788	1370
2.2788	1360
2.27756	1360
2.27756	1350
2.27632	1350
2.27632	1370
2.27508	1370
2.27508	1380
2.27384	1360
2.27384	1360
2.2726	1360
2.2726	1360
2.2726	1350
2.27136	1370
2.27136	1370
2.27012	1370
2.27012	1370
2.26888	1360
2.26888	1360
2.26764	1360
2.26764	1380
2.2664	1400
2.2664	1370
2.2664	1380
2.26516	1390
2.26516	1370
2.26392	1370
2.26392	1390
2.26268	1390
2.26268	1390
2.26144	1380
2.26144	1350
2.26144	1390
2.2602	1380
2.2602	1390
2.25896	1380
2.25896	1370
2.25772	1410
2.25772	1390
2.25648	1370
2.25648	1370
2.25648	1380
2.25524	1360
2.25524	1380
2.254	1350
2.254	1360
2.25276	1380
2.25276	1420
2.25152	1370
2.25152	1370
2.25028	1430
2.25028	1370
2.25028	1400
2.24904	1380
2.24904	1390
2.2478	1380
2.2478	1390
2.24656	1390
2.24656	1390
2.24656	1410
2.24532	1400
2.24532	1400
2.24408	1410
2.24408	1380
2.24284	1380
2.24284	1410
2.2416	1400
2.2416	1420
2.2416	1390
2.24036	1400
2.24036	1410
2.23912	1390
2.23912	1400
2.23788	1390
2.23788	1380
2.23664	1400
2.23664	1410
2.23664	1400
2.2354	1390
2.2354	1410
2.23416	1410
2.23416	1390
2.23292	1390
2.23292	1390
2.23292	1420
2.23168	1410
2.23168	1370
2.23044	1410
2.23044	1410
2.2292	1400
2.2292	1410
2.22796	1400
2.22796	1400
2.22796	1410
2.22672	1420
2.22672	1400
2.22548	1410
2.22548	1420
2.22424	1410
2.22424	1410
2.22424	1410
2.223	1410
2.223	1390
2.22176	1400
2.22176	1420
2.22052	1430
2.22052	1420
2.22052	1420
2.21928	1430
2.21928	1430
2.21804	1420
2.21804	1430
2.2168	1420
2.2168	1410
2.2168	1410
2.21556	1420
2.21556	1400
2.21432	1410
2.21432	1420
2.21308	1430
2.21308	1430
2.21184	1430
2.21184	1430
2.21184	1430
2.2106	1440
2.2106	1430
2.20936	1420
2.20936	1420
2.20936	1420
2.20812	1440
2.20812	1440
2.20688	1440
2.20688	1440
2.20564	1450
2.20564	1450
2.20564	1430
2.2044	1440
2.2044	1450
2.20316	1440
2.20316	1440
2.20192	1440
2.20192	1440
2.20192	1440
2.20068	1450
2.20068	1450
2.19944	1450
2.19944	1450
2.1982	1450
2.1982	1460
2.1982	1450
2.19696	1460
2.19696	1460
2.19572	1460
2.19572	1450
2.19448	1450
2.19448	1440
2.19448	1440
2.19324	1450
2.19324	1440
2.192	1450
2.192	1450
2.19076	1450
2.19076	1440
2.19076	1430
2.18952	1460
2.18952	1460
2.18828	1440
2.18828	1450
2.18828	1460
2.18704	1450
2.18704	1440
2.1858	1460
2.1858	1440
2.18456	1430
2.18456	1450
2.18456	1460
2.18332	1470
2.18332	1460
2.18208	1460
2.18208	1460
2.18208	1480
2.18084	1480
2.18084	1460
2.1796	1460
2.1796	1460
2.17836	1470
2.17836	1450
2.17836	1460
2.17712	1460
2.17712	1470
2.17588	1470
2.17588	1470
2.17588	1470
2.17464	1460
2.17464	1470
2.1734	1480
2.1734	1470
2.17216	1480
2.17216	1480
2.17216	1490
2.17092	1490
2.17092	1500
2.16968	1500
2.16968	1500
2.16968	1490
2.16844	1480
2.16844	1490
2.1672	1500
2.1672	1510
2.1672	1490
2.16596	1500
2.16596	1500
2.16472	1500
2.16472	1490
2.16348	1490
2.16348	1500
2.16348	1490
2.16224	1490
2.16224	1500
2.161	1500
2.161	1510
2.161	1500
2.15976	1490
2.15976	1500
2.15852	1490
2.15852	1490
2.15852	1510
2.15728	1510
2.15728	1500
2.15604	1500
2.15604	1490
2.15604	1490
2.1548	1490
2.1548	1500
2.15356	1490
2.15356	1500
2.15232	1490
2.15232	1490
2.15232	1500
2.15108	1500
2.15108	1490
2.14984	1500
2.14984	1480
2.14984	1480
2.1486	1480
2.1486	1490
2.14736	1500
2.14736	1500
2.14736	1500
2.14612	1490
2.14612	1490
2.14488	1520
2.14488	1500
2.14488	1490
2.14364	1500
2.14364	1490
2.1424	1500
2.1424	1500
2.1424	1510
2.14116	1510
2.14116	1510
2.13992	1500
2.13992	1500
2.13992	1520
2.13868	1520
2.13868	1500
2.13744	1480
2.13744	1500
2.13744	1510
2.1362	1520
2.1362	1510
2.13496	1520
2.13496	1530
2.13496	1510
2.13372	1510
2.13372	1500
2.13248	1530
2.13248	1510
2.13248	1530
2.13124	1520
2.13124	1510
2.13	1520
2.13	1520
2.13	1510
2.12876	1550
2.12876	1520
2.12752	1520
2.12752	1530
2.12752	1520
2.12628	1510
2.12628	1540
2.12504	1510
2.12504	1530
2.12504	1520
2.1238	1530
2.1238	1530
2.12256	1530
2.12256	1520
2.12256	1520
2.12132	1510
2.12132	1520
2.12008	1520
2.12008	1510
2.12008	1520
2.11884	1520
2.11884	1530
2.1176	1500
2.1176	1520
2.1176	1530
2.11636	1510
2.11636	1520
2.11636	1500
2.11512	1500
2.11512	1510
2.11388	1490
2.11388	1530
2.11388	1540
2.11264	1520
2.11264	1520
2.1114	1520
2.1114	1510
2.1114	1520
2.11016	1520
2.11016	1540
2.10892	1530
2.10892	1530
2.10892	1520
2.10768	1520
2.10768	1520
2.10644	1530
2.10644	1550
2.10644	1550
2.1052	1540
2.1052	1550
2.1052	1550
2.10396	1530
2.10396	1540
2.10272	1550
2.10272	1540
2.10272	1560
2.10148	1550
2.10148	1560
2.10024	1570
2.10024	1560
2.10024	1540
2.099	1560
2.099	1560
2.09776	1540
2.09776	1540
2.09776	1550
2.09652	1520
2.09652	1530
2.09652	1530
2.09528	1550
2.09528	1560
2.09404	1560
2.09404	1560
2.09404	1540
2.0928	1540
2.0928	1550
2.09156	1550
2.09156	1550
2.09156	1560
2.09032	1560
2.09032	1540
2.09032	1530
2.08908	1540
2.08908	1540
2.08784	1550
2.08784	1540
2.08784	1540
2.0866	1570
2.0866	1550
2.0866	1540
2.08536	1550
2.08536	1550
2.08412	1540
2.08412	1520
2.08412	1530
2.08288	1550
2.08288	1540
2.08164	1540
2.08164	1550
2.08164	1550
2.0804	1560
2.0804	1580
2.0804	1560
2.07916	1540
2.07916	1540
2.07792	1530
2.07792	1550
2.07792	1550
2.07668	1540
2.07668	1540
2.07668	1550
2.07544	1560
2.07544	1570
2.0742	1580
2.0742	1580
2.0742	1560
2.07296	1550
2.07296	1570
2.07296	1590
2.07172	1590
2.07172	1570
2.07048	1580
2.07048	1580
2.07048	1570
2.06924	1580
2.06924	1580
2.06924	1570
2.068	1560
2.068	1570
2.06676	1580
2.06676	1590
2.06676	1580
2.06552	1570
2.06552	1570
2.06552	1570
2.06428	1590
2.06428	1600
2.06304	1600
2.06304	1580
2.06304	1580
2.0618	1580
2.0618	1590
2.0618	1590
2.06056	1570
2.06056	1580
2.05932	1600
2.05932	1600
2.05932	1580
2.05808	1570
2.05808	1570
2.05808	1570
2.05684	1590
2.05684	1590
2.0556	1580
2.0556	1590
2.0556	1570
2.05436	1560
2.05436	1580
2.05436	1580
2.05312	1580
2.05312	1570
2.05188	1550
2.05188	1550
2.05188	1560
2.05064	1570
2.05064	1560
2.05064	1560
2.0494	1570
2.0494	1580
2.0494	1580
2.04816	1540
2.04816	1580
2.04692	1610
2.04692	1580
2.04692	1570
2.04568	1570
2.04568	1560
2.04568	1580
2.04444	1590
2.04444	1570
2.0432	1570
2.0432	1580
2.0432	1590
2.04196	1590
2.04196	1570
2.04196	1550
2.04072	1580
2.04072	1570
2.04072	1580
2.03948	1580
2.03948	1590
2.03824	1600
2.03824	1600
2.03824	1600
2.037	1600
2.037	1580
2.037	1570
2.03576	1580
2.03576	1590
2.03576	1600
2.03452	1610
2.03452	1610
2.03328	1600
2.03328	1570
2.03328	1590
2.03204	1620
2.03204	1620
2.03204	1580
2.0308	1590
2.0308	1630
2.0308	1610
2.02956	1600
2.02956	1590
2.02832	1580
2.02832	1600
2.02832	1610
2.02708	1590
2.02708	1570
2.02708	1590
2.02584	1610
2.02584	1610
2.02584	1610
2.0246	1600
2.0246	1590
2.0246	1590
2.02336	1600
2.02336	1600
2.02212	1620
2.02212	1610
2.02212	1580
2.02088	1580
2.02088	1590
2.02088	1610
2.01964	1610
2.01964	1600
2.01964	1600
2.0184	1600
2.0184	1590
2.01716	1590
2.01716	1600
2.01716	1610
2.01592	1620
2.01592	1620
2.01592	1610
2.01468	1600
2.01468	1590
2.01468	1580
2.01344	1580
2.01344	1580
2.01344	1580
2.0122	1590
2.0122	1590
2.0122	1580
2.01096	1570
2.01096	1580
2.00972	1590
2.00972	1590
2.00972	1580
2.00848	1590
2.00848	1610
2.00848	1610
2.00724	1600
2.00724	1580
2.00724	1600
2.006	1600
2.006	1600
2.006	1590
2.00476	1580
2.00476	1590
2.00352	1600
2.00352	1590
2.00352	1590
2.00228	1580
2.00228	1570
2.00228	1570
2.00104	1570
2.00104	1580
2.00104	1590
1.9998	1600
1.9998	1590
1.9998	1580
1.99856	1580
1.99856	1580
1.99856	1580
1.99732	1590
1.99732	1590
1.99732	1580
1.99608	1590
1.99608	1590
1.99484	1600
1.99484	1590
1.99484	1580
1.9936	1580
1.9936	1570
1.9936	1580
1.99236	1610
1.99236	1600
1.99236	1580
1.99112	1600
1.99112	1580
1.99112	1600
1.98988	1610
1.98988	1590
1.98988	1600
1.98864	1570
1.98864	1600
1.98864	1610
1.9874	1610
1.9874	1590
1.9874	1590
1.98616	1580
1.98616	1560
1.98492	1580
1.98492	1580
1.98492	1570
1.98368	1580
1.98368	1600
1.98368	1600
1.98244	1580
1.98244	1580
1.98244	1610
1.9812	1610
1.9812	1580
1.9812	1600
1.97996	1610
1.97996	1590
1.97996	1570
1.97872	1570
1.97872	1590
1.97872	1620
1.97748	1600
1.97748	1590
1.97748	1590
1.97624	1590
1.97624	1570
1.97624	1590
1.975	1560
1.975	1610
1.975	1600
1.97376	1580
1.97376	1590
1.97376	1580
1.97252	1590
1.97252	1580
1.97128	1560
1.97128	1590
1.97128	1570
1.97004	1610
1.97004	1610
1.97004	1610
1.9688	1590
1.9688	1580
1.9688	1570
1.96756	1580
1.96756	1600
1.96756	1610
1.96632	1590
1.96632	1610
1.96632	1590
1.96508	1590
1.96508	1590
1.96508	1580
1.96384	1580
1.96384	1590
1.96384	1600
1.9626	1610
1.9626	1590
1.9626	1590
1.96136	1590
1.96136	1580
1.96136	1580
1.96012	1570
1.96012	1580
1.96012	1580
1.95888	1570
1.95888	1580
1.95888	1600
1.95764	1580
1.95764	1590
1.95764	1580
1.9564	1570
1.9564	1590
1.9564	1600
1.95516	1570
1.95516	1570
1.95516	1580
1.95392	1580
1.95392	1590
1.95392	1590
1.95268	1590
1.95268	1580
1.95268	1600
1.95144	1590
1.95144	1580
1.95144	1580
1.9502	1580
1.9502	1580
1.9502	1590
1.94896	1580
1.94896	1580
1.94896	1580
1.94772	1580
1.94772	1580
1.94772	1570
1.94648	1580
1.94648	1610
1.94648	1590
1.94524	1560
1.94524	1560
1.94524	1580
1.944	1570
1.944	1580
1.944	1580
1.94276	1570
1.94276	1570
1.94276	1590
1.94152	1580
1.94152	1570
1.94152	1580
1.94028	1590
1.94028	1580
1.94028	1590
1.93904	1600
1.93904	1590
1.93904	1570
1.9378	1570
1.9378	1580
1.9378	1590
1.93656	1590
1.93656	1580
1.93656	1590
1.93532	1570
1.93532	1580
1.93532	1590
1.93408	1580
1.93408	1590
1.93408	1600
1.93284	1590
1.93284	1590
1.93284	1610
1.9316	1620
1.9316	1600
1.9316	1600
1.93036	1600
1.93036	1600
1.93036	1590
1.92912	1590
1.92912	1590
1.92912	1570
1.92788	1590
1.92788	1570
1.92788	1580
1.92664	1580
1.92664	1580
1.92664	1570
1.9254	1590
1.9254	1580
1.9254	1580
1.92416	1570
1.92416	1570
1.92416	1580
1.92416	1580
1.92292	1580
1.92292	1580
1.92292	1580
1.92168	1580
1.92168	1570
1.92168	1570
1.92044	1570
1.92044	1580
1.92044	1580
1.9192	1580
1.9192	1570
1.9192	1560
1.91796	1580
1.91796	1580
1.91796	1560
1.91672	1580
1.91672	1590
1.91672	1590
1.91548	1580
1.91548	1580
1.91548	1600
1.91424	1580
1.91424	1580
1.91424	1580
1.913	1580
1.913	1590
1.913	1570
1.91176	1570
1.91176	1580
1.91176	1580
1.91176	1580
1.91052	1560
1.91052	1570
1.91052	1580
1.90928	1560
1.90928	1580
1.90928	1580
1.90804	1590
1.90804	1580
1.90804	1560
1.9068	1560
1.9068	1560
1.9068	1570
1.90556	1570
1.90556	1560
1.90556	1580
1.90432	1580
1.90432	1560
1.90432	1590
1.90308	1580
1.90308	1570
1.90308	1570
1.90184	1560
1.90184	1570
1.90184	1570
1.90184	1580
1.9006	1570
1.9006	1560
1.9006	1560
1.89936	1570
1.89936	1580
1.89936	1560
1.89812	1580
1.89812	1570
1.89812	1570
1.89688	1570
1.89688	1580
1.89688	1550
1.89564	1570
1.89564	1560
1.89564	1580
1.8944	1560
1.8944	1580
1.8944	1570
1.8944	1570
1.89316	1570
1.89316	1540
1.89316	1540
1.89192	1550
1.89192	1550
1.89192	1570
1.89068	1570
1.89068	1570
1.89068	1560
1.88944	1580
1.88944	1580
1.88944	1570
1.8882	1560
1.8882	1570
1.8882	1560
1.8882	1590
1.88696	1560
1.88696	1560
1.88696	1540
1.88572	1550
1.88572	1580
1.88572	1580
1.88448	1540
1.88448	1570
1.88448	1560
1.88324	1550
1.88324	1580
1.88324	1560
1.882	1560
1.882	1560
1.882	1550
1.882	1570
1.88076	1570
1.88076	1560
1.88076	1540
1.87952	1580
1.87952	1580
1.87952	1570
1.87828	1580
1.87828	1550
1.87828	1550
1.87704	1570
1.87704	1580
1.87704	1540
1.8758	1560
1.8758	1550
1.8758	1550
1.8758	1560
1.87456	1570
1.87456	1560
1.87456	1560
1.87332	1540
1.87332	1560
1.87332	1560
1.87208	1540
1.87208	1570
1.87208	1560
1.87084	1540
1.87084	1570
1.87084	1560
1.87084	1540
1.8696	1530
1.8696	1540
1.8696	1550
1.86836	1560
1.86836	1530
1.86836	1550
1.86712	1540
1.86712	1510
1.86712	1520
1.86712	1540
1.86588	1550
1.86588	1550
1.86588	1540
1.86464	1540
1.86464	1540
1.86464	1550
1.8634	1540
1.8634	1530
1.8634	1540
1.86216	1550
1.86216	1550
1.86216	1520
1.86216	1510
1.86092	1520
1.86092	1530
1.86092	1530
1.85968	1520
1.85968	1520
1.85968	1540
1.85844	1550
1.85844	1530
1.85844	1520
1.8572	1530
1.8572	1540
1.8572	1530
1.8572	1530
1.85596	1520
1.85596	1520
1.85596	1530
1.85472	1510
1.85472	1510
1.85472	1520
1.85348	1520
1.85348	1520
1.85348	1530
1.85348	1530
1.85224	1530
1.85224	1520
1.85224	1520
1.851	1520
1.851	1500
1.851	1480
1.84976	1500
1.84976	1520
1.84976	1520
1.84976	1520
1.84852	1520
1.84852	1500
1.84852	1500
1.84728	1540
1.84728	1500
1.84728	1510
1.84604	1500
1.84604	1500
1.84604	1520
1.84604	1510
1.8448	1510
1.8448	1470
1.8448	1510
1.84356	1500
1.84356	1510
1.84356	1530
1.84232	1490
1.84232	1530
1.84232	1520
1.84232	1500
1.84108	1500
1.84108	1520
1.84108	1510
1.83984	1510
1.83984	1510
1.83984	1500
1.8386	1470
1.8386	1500
1.8386	1510
[truncated: 49 more rows]

## Sheet: Supplementary Fig. 5a
	Relative linear shrinkage (%)
Annealing temperature [°C]	Beam 1	Beam2	Beam 3	Beam 4	Beam 5
150	0.7081	-1.7305	-1.1233	-0.5112	0.1035
300	-0.615	-2.4472	-1.8444	-1.833	-1.8444
500	-3.4101	-4.0143	-4.0191	-4.0143	-4.0191
800	-5.4229	-6.0296	-6.0594	-6.6364	-6.6597
900	-5.3934	-6.0004	-6.0302	-6.6073	-6.6306
1000	-5.8865	-5.8865	-5.9101	-7.0995	-6.5255
1100	-6.2558	-6.2558	-6.9	-6.8689	-6.2934
1200	-15.7058	-15.7058	-15.1849	-15.0949	-14.5703

## Sheet: Supplementary Fig. 7
3D-printed microplate without annealing			3D-printed microplate annealed at 900 °C			Laser-ablated fused-silica microplate			Laser-ablated fused-silica microplate annealed at 900 °C			Flat fused-silica substrate			Flat fused-silica substrate annealed at 900 °C
Depth (nm)	Load (µN)		Depth (nm)	Load (µN)		Depth (nm)	Load (µN)		Depth (nm)	Load (µN)		Depth (nm)	Load (µN)		Depth (nm)	Load (µN)
0.89067	2.26888		-0.113079	1.77434		0.050705	1.96791		0.109978	2.11456		1.41221	2.24352		0.486692	2.19947
1.14159	2.13577		-0.422552	1.87204		0.122446	1.87817		-0.019844	2.10595		1.33249	2.19638		0.562088	2.10675
1.32175	2.02115		-0.340454	1.83871		-0.088312	1.90454		-0.289379	2.15331		1.26403	2.21682		0.542123	2.07558
0.888608	2.08225		-0.278859	1.72137		-0.128838	1.92302		-0.139252	2.01691		1.36067	2.10779		0.488336	1.99535
0.947008	2.05484		-0.333903	1.72236		0.014654	1.75719		-0.134474	1.91597		1.34115	2.03296		0.488168	1.92637
1.11178	1.89967		-0.465527	1.66316		-0.070042	1.72627		-0.168654	1.82621		1.196	2.00642		0.413562	1.86161
1.02683	1.82999		-0.603985	1.69522		-0.151857	1.68107		-0.343569	1.77787		1.24017	1.88985		0.489241	1.72209
0.934339	1.76419		-0.235411	1.46667		-0.173707	1.60269		-0.441273	1.7332		1.13488	1.82048		0.45991	1.61168
0.810267	1.71686		-0.799617	1.57959		0.004587	1.39327		-0.37258	1.57147		1.08691	1.75484		0.474218	1.47442
0.863765	1.58903		-0.591974	1.41118		-0.090067	1.28849		-0.446908	1.47392		1.13335	1.60485		0.244418	1.43322
0.866682	1.46339		-0.801168	1.40997		-0.348851	1.28454		-0.670771	1.43317		1.20725	1.43685		0.234754	1.28294
0.703542	1.3966		-0.380057	1.11786		-0.451568	1.20753		-0.654935	1.31923		1.34511	1.20393		0.060532	1.22791
0.483733	1.35879		-0.817956	1.16766		-0.297659	1.01828		-0.701641	1.18744		1.22484	1.06881		0.071901	1.08616
0.557047	1.21227		-0.851605	1.0542		-0.388099	0.88727		-0.88874	1.1383		1.1073	0.915489		0.033117	0.956304
0.527523	1.07375		-0.994233	0.983566		-0.663763	0.853058		-1.08623	1.09812		0.973792	0.778596		0.07613	0.767663
0.471152	0.956626		-0.674323	0.718986		-0.74559	0.763185		-1.17676	1.03455		0.863134	0.647014		0.122517	0.57563
0.11782	0.968714		-1.01989	0.68906		-0.690902	0.598812		-1.02945	0.847937		0.946864	0.436079		-0.001777	0.437064
0.330146	0.752906		-1.08483	0.567782		-0.580388	0.396265		-1.18181	0.752395		0.983415	0.187219		0.012645	0.226416
0.175297	0.676532		-1.34702	0.531366		-1.05187	0.425755		-1.54135	0.781637		0.846036	0.04256		-0.188035	0.100348
0.122212	0.542236		-1.17452	0.313064		-1.35683	0.426655		-1.6406	0.712116		0.646574	-0.104268		-0.297341	-0.057097
-0.094602	0.464076		-1.36469	0.233767		-1.07412	0.208661		-1.57272	0.565951		0.675829	-0.319698		-0.380376	-0.215073
-0.235984	0.393971		-1.54201	0.165363		-1.26074	0.107792		-1.65161	0.475132		0.600113	-0.521774		-0.515892	-0.348705
-0.069134	0.175549		-1.67844	0.0914		-1.55799	0.093968		-1.95132	0.476391		0.356681	-0.636508		-0.736714	-0.444791
-0.463734	0.159589		-1.65942	-0.061562		-1.69481	0.060014		-2.16406	0.472509		0.243786	-0.802998		-0.910249	-0.555574
-0.692504	0.133119		-1.83579	-0.1334		-1.64434	-0.088319		-2.12948	0.349788		-0.389048	-0.742715		-1.70789	-0.324206
-0.898726	0.116549		-2.08994	-0.180007		-1.58015	-0.248373		-2.24991	0.29354		-2.05184	-0.078568		-1.65701	-0.428426
-0.768474	-0.04851		-2.33653	-0.172989		-1.91976	-0.259237		-2.49297	0.301489		-2.00878	-0.0302		-1.44561	-0.601586
-0.851222	-0.154151		-2.21977	-0.341185		-2.41913	-0.164446		-2.81666	0.34051		-1.70664	-0.062467		-2.09818	-0.466843
-1.44627	-0.011832		-2.41038	-0.380149		-2.2995	-0.271228		-2.65893	0.229974		-1.66948	-0.076718		-2.28074	-0.399992
-1.59763	-0.005649		-2.85911	-0.301217		-2.33036	-0.356788		-2.70754	0.162176		-1.60828	-0.107244		-2.18507	-0.495562
-1.42136	-0.147444		-3.06797	-0.290956		-2.40996	-0.442235		-3.16311	0.240211		-1.90061	0.011034		-2.29678	-0.508192
-1.53985	-0.209343		-2.9608	-0.371963		-3.20968	-0.185295		-3.5847	0.411098		-1.88681	-0.008376		-2.67504	-0.448891
-1.88531	-0.107987		-2.88621	-0.506538		-2.79229	-0.36636		-3.1139	0.203948		-1.86537	-0.097589		-2.81873	-0.396561
-2.13463	-0.070369		-3.42781	-0.382898		-2.64508	-0.514502		-3.03392	0.090228		-1.66588	-0.203522		-2.83918	-0.388025
-1.88046	-0.200982		-3.68517	-0.301134		-3.17643	-0.405036		-3.56935	0.201518		-2.39451	0.00266		-2.59337	-0.555795
-2.00633	-0.261978		-3.31444	-0.460258		-3.7396	-0.174687		-3.96152	0.362487		-2.36148	-0.010074		-3.10578	-0.39401
-2.60878	-0.094818		-3.39923	-0.53477		-3.44245	-0.296783		-3.60748	0.201776		-2.08962	-0.120571		-3.29812	-0.317128
-2.63881	-0.071483		-3.95287	-0.398242		-3.16254	-0.512635		-3.52385	0.073324		-2.08211	-0.1703		-2.95502	-0.495325
-2.40239	-0.208594		-4.23373	-0.308399		-3.67537	-0.409218		-3.96592	0.141002		-2.55941	-0.036338		-3.08859	-0.509187
-2.46941	-0.25483		-3.82821	-0.47208		-4.47209	-0.036794		-4.42628	0.327834		-2.51221	-0.054854		-3.56484	-0.417666
-3.01123	-0.075239		-3.8172	-0.560752		-3.75312	-0.340967		-4.08603	0.191453		-2.52536	-0.141997		-3.83413	-0.312875
-3.02434	-0.069646		-4.48057	-0.321931		-3.4326	-0.543802		-4.00208	0.069722		-2.49563	-0.180463		-3.75444	-0.306884
-2.61702	-0.304422		-4.68452	-0.240334		-4.0321	-0.388868		-4.33889	0.132408		-2.97426	-0.058114		-3.48484	-0.462738
-2.82565	-0.309176		-4.2357	-0.421302		-4.77661	-0.082667		-5.12211	0.47188		-2.95946	-0.065243		-3.69035	-0.438223
-3.56438	-0.066974		-4.30813	-0.483232		-4.40632	-0.235745		-4.50298	0.19469		-2.6278	-0.235957		-4.21245	-0.267234
-3.41343	-0.129468		-4.7315	-0.313173		-3.82515	-0.526902		-4.11939	-0.036616		-2.89657	-0.229195		-4.04244	-0.335474
-3.16714	-0.23845		-5.01613	-0.197814		-4.45084	-0.372093		-4.87585	0.186056		-3.54367	-0.051062		-3.7844	-0.472254
-3.25427	-0.301442		-4.63577	-0.444784		-5.40489	0.046645		-5.35266	0.380023		-3.44863	-0.089388		-4.36386	-0.320644
-3.84227	-0.145023		-4.5472	-0.538482		-4.70319	-0.231771		-5.05578	0.259517		-3.06503	-0.263269		-4.42125	-0.298523
-3.82363	-0.090713		-5.24757	-0.337564		-4.16393	-0.517707		-4.62239	0.017273		-3.36448	-0.233829		-4.18281	-0.406566
-3.72844	-0.220735		-5.53651	-0.219297		-4.88647	-0.327468		-5.19576	0.19648		-3.78048	-0.120117		-4.25216	-0.475353
-3.51361	-0.365246		-4.94196	-0.461336		-5.72713	0.037504		-5.84693	0.417181		-3.85275	-0.086208		-4.49334	-0.467431
-4.2683	-0.100342		-5.13891	-0.498888		-5.10309	-0.178591		-5.21307	0.155456		-4.03742	-0.061555		-5.13117	-0.232012
-4.3271	-0.078643		-5.4051	-0.438462		-4.55021	-0.481701		-5.1692	0.087169		-3.60422	-0.271785		-4.96253	-0.291063
-4.03707	-0.215751		-6.03266	-0.160829		-5.1675	-0.365326		-5.64533	0.169002		-4.37767	-0.037594		-4.48444	-0.498038
-3.93141	-0.35983		-5.50193	-0.420109		-6.02917	-0.018334		-6.15727	0.378122		-4.35767	-0.044936		-4.96419	-0.397329
-4.7032	-0.150972		-5.3564	-0.524408		-5.79012	-0.042658		-5.85375	0.254679		-3.983	-0.196774		-5.23944	-0.286437
-4.78682	-0.097169		-6.0117	-0.367306		-4.97885	-0.45559		-5.38784	0.012963		-4.19946	-0.175456		-5.20479	-0.299306
-4.58562	-0.188529		-6.30071	-0.251341		-5.62613	-0.300813		-5.87067	0.111047		-4.54001	-0.074308		-5.02652	-0.47914
-4.13811	-0.434855		-5.99617	-0.374045		-6.3285	-0.013714		-6.75884	0.451085		-4.57154	-0.062403		-5.26388	-0.448714
-4.9308	-0.171217		-5.85031	-0.480073		-6.08443	-0.113497		-6.03952	0.183706		-4.50709	-0.175		-5.95164	-0.217358
-5.17494	-0.07175		-6.25547	-0.380084		-5.32779	-0.462787		-5.98734	0.087013		-4.37663	-0.283688		-5.65996	-0.325272
-4.95418	-0.216173		-6.6212	-0.234491		-6.08569	-0.236621		-6.30507	0.118896		-5.13439	-0.042344		-5.42857	-0.429318
-4.73853	-0.366775		-6.23534	-0.435779		-6.78239	0.035226		-6.98495	0.394475		-5.06424	-0.070143		-5.85554	-0.356489
-5.5313	-0.14068		-6.11345	-0.573549		-6.52366	-0.044147		-6.88	0.352507		-4.89078	-0.139696		-6.18095	-0.23617
-5.53258	-0.13019		-6.89595	-0.340656		-5.78636	-0.40317		-6.175	0.030906		-5.08473	-0.172064		-6.20216	-0.226858
-5.3089	-0.231083		-7.25091	-0.188018		-6.39054	-0.279355		-6.65523	0.144658		-5.31529	-0.08197		-5.71921	-0.436004
-5.08356	-0.393525		-6.7594	-0.366463		-7.18264	0.057782		-7.45231	0.469974		-5.41564	-0.046562		-6.20165	-0.308983
-5.81409	-0.131678		-6.61211	-0.471869		-6.66075	-0.127831		-7.14789	0.345852		-5.39755	-0.155965		-6.49761	-0.187879
-6.00875	-0.053628		-7.14501	-0.359937		-6.43101	-0.297805		-6.7716	0.114562		-5.25651	-0.244715		-6.31929	-0.259876
-5.65077	-0.227893		-7.61871	-0.168505		-6.93119	-0.207512		-7.08698	0.1683		-5.84251	-0.086563		-6.19021	-0.428329
-5.61639	-0.331319		-7.156	-0.356079		-7.56868	0.049302		-7.90591	0.477508		-5.90173	-0.06162		-6.42789	-0.417327
-6.25749	-0.146418		-6.92259	-0.513668		-7.15047	-0.055176		-7.48781	0.370496		-5.82649	-0.09169		-7.03025	-0.193384
-6.51569	-0.037278		-7.307	-0.4168		-6.6492	-0.350366		-7.23977	0.165347		-5.85781	-0.163033		-6.90848	-0.242646
-6.14666	-0.185709		-8.09632	-0.161656		-7.10085	-0.250982		-7.38694	0.168912		-6.01502	-0.115123		-6.42519	-0.497946
-5.89646	-0.349128		-7.48206	-0.38518		-7.84781	0.031409		-8.19736	0.473858		-6.28482	-0.004209		-6.82946	-0.408769
-6.66019	-0.09908		-7.66414	-0.378048		-7.87479	0.062657		-8.02724	0.404625		-6.17008	-0.154807		-7.63951	-0.14522
-6.92777	0.008877		-7.76348	-0.417156		-7.14157	-0.284641		-7.42144	0.139594		-6.03856	-0.24099		-7.11779	-0.299211
-6.36918	-0.216229		-8.26152	-0.237764		-7.46543	-0.259518		-7.77154	0.186857		-6.73526	-0.037722		-7.07511	-0.387131
-6.27063	-0.358099		-8.10926	-0.299383		-8.08134	-0.050757		-8.51176	0.405456		-6.72439	-0.042323		-7.29166	-0.399853
-6.91077	-0.203131		-7.79466	-0.473927		-8.25832	0.021022		-8.07483	0.267835		-6.64573	-0.073213		-7.8014	-0.205585
-7.29259	-0.062823		-8.26283	-0.354527		-7.42315	-0.326515		-8.09851	0.210453		-6.40432	-0.242187		-7.82478	-0.195767
-6.94171	-0.204696		-8.62759	-0.206507		-8.02632	-0.192038		-8.09758	0.10117		-6.95707	-0.056886		-7.21117	-0.479347
-6.64884	-0.377286		-8.26999	-0.381966		-8.65329	0.064477		-8.7909	0.375741		-7.10206	0.002635		-7.61203	-0.392957
-7.37405	-0.127748		-8.40491	-0.40799		-8.76459	0.108083		-8.72672	0.334992		-6.93872	-0.127068		-8.266	-0.233554
-7.70454	0.005019		-8.62888	-0.399687		-7.83193	-0.287132		-8.52001	0.169931		-6.73802	-0.272757		-8.0975	-0.232606
-7.3013	-0.169055		-9.12574	-0.229402		-8.20407	-0.231083		-8.62076	0.143532		-7.4177	-0.068897		-8.00711	-0.339389
-7.14726	-0.336519		-8.82073	-0.352126		-9.16332	0.124171		-9.46771	0.442469		-7.31537	-0.109504		-7.86	-0.468173
-7.649	-0.229157		-8.57188	-0.479851		-9.04058	0.108957		-9.17064	0.374039		-7.37597	-0.160066		-8.48214	-0.244196
-8.14589	-0.033382		-8.91599	-0.398803		-8.33778	-0.223561		-8.91433	0.216598		-7.3103	-0.227128		-8.71674	-0.149245
-7.95882	-0.109796		-9.46992	-0.174753		-8.56142	-0.244146		-8.83924	0.102966		-7.96552	-0.062525		-8.23999	-0.372757
-7.48638	-0.326498		-9.19417	-0.32486		-9.413	0.044328		-9.65237	0.410727		-8.09232	-0.007233		-8.38653	-0.3992
-7.97932	-0.212163		-9.18807	-0.40829		-9.67904	0.215372		-9.60549	0.392728		-7.8467	-0.108112		-8.88727	-0.289429
-8.28456	-0.088692		-9.38911	-0.410916		-8.67228	-0.217891		-9.24272	0.174698		-7.4917	-0.281657		-9.01808	-0.216637
-8.10228	-0.24577		-9.92067	-0.221874		-9.01945	-0.181004		-9.25535	0.113068		-8.17996	-0.073906		-8.86661	-0.310364
-7.78324	-0.439411		-9.81379	-0.264797		-9.91657	0.13414		-10.4499	0.547761		-8.10781	-0.103091		-8.67417	-0.439435
-8.52876	-0.202154		-9.15485	-0.56717		-9.96616	0.153382		-9.74689	0.290525		-8.27471	-0.13985		-9.36306	-0.218407
-8.92115	-0.043657		-9.79237	-0.38913		-9.17932	-0.166093		-9.77764	0.251938		-7.96638	-0.304412		-9.47626	-0.17347
-8.62183	-0.165086		-10.3518	-0.198489		-9.34997	-0.19002		-9.71627	0.134866		-8.87379	-0.008067		-8.91242	-0.428234
-8.3286	-0.38767		-9.93949	-0.356336		-9.86515	-0.038238		-10.4026	0.392482		-8.79391	0.014383		-9.18915	-0.389697
-8.7754	-0.29958		-9.94182	-0.434087		-10.4347	0.213836		-10.5489	0.451011		-8.82047	-0.030054		-9.7505	-0.262554
-9.38785	-0.07157		-10.1972	-0.42842		-9.49389	-0.222206		-9.97303	0.176074		-8.28985	-0.264747		-9.77091	-0.20433
-9.36646	-0.02705		-10.6996	-0.242684		-10.015	-0.116288		-10.0116	0.094865		-9.0327	-0.052599		-9.81352	-0.24912
-8.81415	-0.305317		-10.7057	-0.240868		-10.668	0.119125		-10.8291	0.346168		-8.93877	-0.090096		-9.39458	-0.460774
-9.04334	-0.287124		-10.1744	-0.475986		-10.554	0.161175		-10.7253	0.304786		-9.06174	-0.066722		-10.2901	-0.159515
-9.80168	-0.001792		-10.3775	-0.483581		-9.85854	-0.214262		-10.3393	0.123757		-8.96448	-0.179475		-10.3425	-0.139093
-9.69782	-0.043188		-11.0689	-0.280652		-10.2075	-0.185933		-10.5849	0.12745		-9.28883	-0.11522		-9.76847	-0.372734
-9.05274	-0.333484		-10.8802	-0.297815		-10.681	-0.019428		-11.3253	0.337347		-9.62097	0.031185		-10.0239	-0.360057
-9.44856	-0.259321		-10.88	-0.392973		-11.2933	0.217107		-11.1032	0.323545		-9.61236	-0.028189		-10.2967	-0.266337
-10.1047	0.007712		-10.8881	-0.458528		-10.4995	-0.129827		-11.0644	0.230795		-9.05812	-0.285641		-10.7734	-0.071332
-9.98608	-0.039077		-11.4652	-0.259889		-10.5254	-0.213724		-10.7507	0.027526		-9.83385	-0.043649		-10.3621	-0.290045
-9.72664	-0.236367		-11.5217	-0.23809		-11.2421	0.014177		-11.5564	0.327285		-9.89236	-0.020676		-10.2835	-0.373221
-9.76294	-0.30017		-11.024	-0.445391		-11.4271	0.087293		-11.7621	0.410359		-9.59897	-0.179383		-10.9495	-0.199224
-10.5209	-0.036682		-11.3839	-0.412162		-10.9936	-0.088063		-11.2521	0.145827		-9.71044	-0.207135		-11.2287	-0.086315
-10.4341	-0.073409		-11.8756	-0.21214		-11.1321	-0.129965		-11.3081	0.101797		-10.1161	-0.13745		-10.6939	-0.305185
-9.8325	-0.338481		-11.7249	-0.274553		-11.5306	0.029777		-12.0298	0.32466		-10.3955	-0.022967		-10.6506	-0.391643
-10.2947	-0.213738		-11.3932	-0.491977		-11.9188	0.186613		-11.9914	0.30929		-10.2395	-0.085158		-11.0552	-0.292102
-10.8036	-0.080879		-11.521	-0.520406		-11.2761	-0.123133		-11.7312	0.204695		-10.0813	-0.248141		-11.5576	-0.083008
-10.6392	-0.100155		-12.2579	-0.282571		-11.3603	-0.180416		-11.7364	0.094403		-10.4146	-0.167335		-11.0156	-0.373513
-10.3881	-0.292434		-12.2406	-0.288394		-12.0795	0.032781		-12.2841	0.259715		-10.8923	0.018334		-11.0321	-0.431215
-10.6722	-0.280212		-11.802	-0.506216		-12.3793	0.152583		-12.6437	0.450932		-10.8257	-0.062498		-11.8943	-0.132453
-11.2362	-0.050297		-12.176	-0.418179		-11.9594	-0.017149		-12.1845	0.194933		-10.3688	-0.256029		-11.9311	-0.116321
-11.1553	-0.083205		-12.721	-0.281429		-11.6539	-0.198087		-12.0661	0.087005		-11.0919	-0.062038		-11.4528	-0.316373
-10.8827	-0.289229		-12.4472	-0.32649		-12.2689	-0.00184		-12.9281	0.358237		-11.1622	-0.034293		-11.5228	-0.396753
-10.9722	-0.331603		-12.5375	-0.389687		-12.7292	0.184389		-12.8787	0.337641		-11.1137	-0.052764		-11.994	-0.288175
-11.7403	-0.057088		-12.3183	-0.539505		-12.1256	-0.080034		-12.4807	0.176401		-10.7025	-0.25606		-12.3452	-0.121723
-11.8096	-0.028718		-13.2047	-0.225239		-12.0746	-0.19592		-12.4547	0.079299		-11.327	-0.042865		-12.2023	-0.226128
-11.2064	-0.274058		-13.2244	-0.216885		-12.7473	-0.007658		-13.0394	0.254114		-11.5012	-0.061676		-11.8213	-0.401343
-11.4074	-0.291428		-12.7126	-0.426361		-13.0917	0.129733		-13.2242	0.337744		-11.4423	-0.110409		-12.4422	-0.238222
-11.8843	-0.111742		-12.8571	-0.459622		-12.7276	-0.016985		-13.0113	0.180221		-11.1858	-0.252946		-12.7634	-0.10678
-12.1119	-0.019043		-13.1951	-0.344344		-12.4776	-0.207238		-12.8195	0.042189		-11.8275	-0.058631		-12.3806	-0.264411
-11.6584	-0.280668		-13.3173	-0.305286		-12.9771	-0.089703		-13.6168	0.322487		-11.8801	-0.038112		-12.2068	-0.416824
-11.7066	-0.340312		-13.196	-0.428008		-13.5521	0.163726		-13.8353	0.409843		-11.7268	-0.127021		-12.7118	-0.304057
-12.4388	-0.100019		-13.2106	-0.490527		-13.1557	-0.060484		-13.2756	0.158074		-11.732	-0.20775		-13.2701	-0.041634
-12.4591	-0.091054		-13.8958	-0.262124		-12.6691	-0.313599		-13.3876	0.118752		-12.2713	-0.081564		-12.898	-0.254141
-11.97	-0.317713		-13.9848	-0.225521		-13.4958	-0.027778		-13.975	0.276961		-12.4929	0.002408		-12.6993	-0.356439
-12.2805	-0.262079		-13.5628	-0.398587		-14.1255	0.192114		-14.0214	0.352794		-12.4787	-0.000761		-13.2646	-0.220255
-12.9048	-0.102967		-13.5787	-0.487129		-13.2395	-0.165275		-14.0148	0.276312		-11.8749	-0.263596		-13.384	-0.171087
-12.7982	-0.059789		-14.3454	-0.190294		-13.3921	-0.195201		-13.6559	0.08214		-12.6186	-0.055476		-13.1328	-0.289179
-12.4914	-0.291231		-14.2814	-0.218133		-13.8928	-0.086342		-14.4999	0.359635		-12.7716	0.005678		-13.1961	-0.358867
-12.551	-0.337529		-13.9828	-0.374204		-14.4073	0.121911		-14.6004	0.401011		-12.6628	-0.037807		-13.4838	-0.299641
-13.1317	-0.136368		-14.075	-0.416517		-14.1057	-0.001336		-14.0534	0.177445		-12.394	-0.235261		-13.9936	-0.104387
-13.3695	-0.039555		-14.5807	-0.290592		-13.6827	-0.233016		-13.9504	0.049722		-12.7156	-0.196994		-13.7715	-0.223387
-12.8961	-0.278271		-14.6309	-0.217879		-14.4151	0.016158		-14.6169	0.227424		-13.2755	-0.001376		-13.3369	-0.440788
-12.9451	-0.335689		-14.5304	-0.335184		-14.8076	0.17585		-14.9587	0.380876		-13.1504	-0.051659		-13.7795	-0.340685
-13.6107	-0.150999		-14.2969	-0.492731		-14.3474	-0.012318		-14.6258	0.194629		-12.8252	-0.224859		-14.3886	-0.125004
-13.79	-0.078205		-15.0717	-0.230384		-14	-0.227544		-14.3617	0.024893		-13.2298	-0.116128		-14.018	-0.303555
-13.2312	-0.306454		-15.033	-0.246511		-14.653	-0.072482		-14.9715	0.237831		-13.6719	-0.006896		-13.9476	-0.371329
-13.4637	-0.294842		-14.6147	-0.459467		-15.2096	0.190171		-15.6606	0.466315		-13.5282	-0.025553		-14.3375	-0.316108
-13.884	-0.152019		-14.7358	-0.502369		-14.7123	-0.04691		-14.9281	0.189521		-13.3059	-0.19833		-14.5824	-0.2171
-14.0431	-0.087051		-15.4189	-0.309742		-14.5308	-0.169611		-15.0224	0.146628		-13.6606	-0.141927		-14.5785	-0.218729
-13.7545	-0.264581		-15.6669	-0.208624		-15.2171	0.017989		-15.5355	0.265337		-14.0433	-0.001921		-14.3222	-0.392865
-13.6524	-0.37954		-15.4332	-0.304595		-15.5822	0.165078		-15.7401	0.404927		-14.2875	0.098278		-14.6289	-0.345643
-14.3644	-0.170448		-15.0384	-0.50745		-15.2536	0.032616		-15.705	0.321774		-13.6155	-0.186137		-15.1731	-0.167176
-14.5652	-0.087499		-15.7924	-0.258866		-14.8578	-0.176201		-15.0781	0.025473		-14.1236	-0.077406		-15.1335	-0.18311
-14.1335	-0.262976		-16.0765	-0.143682		-15.3147	-0.058611		-15.8623	0.276365		-14.428	0.047298		-14.6373	-0.390202
-14.0898	-0.357438		-15.5702	-0.351164		-15.9718	0.204253		-16.1402	0.389586		-14.4854	0.071787		-15.1234	-0.293355
-14.6376	-0.234995		-15.5308	-0.47934		-15.6204	0.051172		-15.7584	0.224527		-13.9555	-0.186266		-15.4839	-0.144843
-15.0853	-0.066567		-16.0781	-0.339108		-15.3025	-0.160338		-15.5945	0.073214		-14.3033	-0.112582		-15.4632	-0.155475
-14.5848	-0.271141		-16.4528	-0.15612		-15.6811	-0.116253		-16.352	0.284425		-15.0925	0.13884		-14.9576	-0.444378
-14.4533	-0.379543		-16.1326	-0.335923		-16.2422	0.108634		-16.6792	0.417339		-14.637	0.000433		-15.401	-0.364849
-14.9582	-0.223628		-15.8553	-0.496727		-16.1023	0.053134		-16.3395	0.279169		-14.8308	0.00345		-16.2092	-0.053606
-15.3767	-0.053698		-16.6663	-0.247379		-15.7939	-0.153766		-15.9046	0.048025		-14.5808	-0.152307		-15.8842	-0.102016
-15.0514	-0.265248		-16.7135	-0.228697		-16.0445	-0.119913		-16.6063	0.281867		-15.211	0.056509		-15.6285	-0.296242
-14.873	-0.392666		-16.4896	-0.321489		-17.0201	0.24695		-16.9592	0.426135		-15.3509	0.112262		-15.7171	-0.340343
-15.5606	-0.187323		-16.4249	-0.421053		-16.285	-0.02913		-16.7887	0.273098		-14.7127	-0.184779		-16.44	-0.079802
-15.8358	-0.076681		-16.8299	-0.282905		-16.2981	-0.083763		-16.3866	0.066878		-15.1287	-0.0832		-16.4231	-0.087203
-15.5518	-0.19218		-17.1258	-0.171896		-16.5149	-0.073774		-17.2291	0.326789		-15.775	0.110085		-15.8555	-0.321058
-15.2286	-0.391613		-16.9949	-0.318187		-17.0166	0.123116		-17.4059	0.39828		-15.4053	-0.018267		-16.229	-0.267231
-15.8615	-0.17693		-16.4629	-0.575595		-16.7343	0.006133		-17.1168	0.281712		-15.1903	-0.159539		-16.6652	-0.089489
-16.2283	-0.028078		-17.4419	-0.255807		-16.5456	-0.182424		-16.5996	-0.002314		-15.5307	-0.111114		-16.6696	-0.089917
-15.7428	-0.254276		-17.708	-0.147548		-16.7673	-0.184697		-17.37	0.200834		-16.0704	0.054452		-16.347	-0.316654
-15.8028	-0.317527		-17.4123	-0.268474		-17.4988	0.098446		-17.9111	0.388515		-16.0522	0.101181		-16.4679	-0.340677
-16.3371	-0.196214		-17.1649	-0.425131		-17.396	0.055815		-17.6428	0.280722		-15.7747	-0.113847		-17.2718	-0.050492
-16.7677	-0.019962		-17.7067	-0.262374		-16.9009	-0.21831		-17.0023	-0.017265		-15.6835	-0.227853		-17.0677	-0.134002
-16.2466	-0.23195		-17.9692	-0.155613		-17.1787	-0.188278		-17.792	0.233532		-16.4563	0.053154		-16.6316	-0.337902
-15.9381	-0.407211		-17.6704	-0.300506		-18.1305	0.178392		-18.094	0.316835		-16.6174	0.117137		-17.0375	-0.258506
-16.6092	-0.18165		-17.5096	-0.429202		-17.7465	0.012399		-17.886	0.245667		-16.0441	-0.154225		-17.3654	-0.178076
-16.9885	-0.026395		-18.1562	-0.277588		-17.5934	-0.07638		-17.7503	0.097915		-16.2715	-0.119366		-17.3797	-0.166362
-16.6599	-0.207365		-18.3108	-0.21579		-17.6139	-0.146033		-18.452	0.292023		-16.9238	0.034731		-17.188	-0.30313
-16.487	-0.368063		-18.1745	-0.271464		-18.4183	0.144434		-18.7853	0.446376		-16.8897	0.091389		-17.4851	-0.291755
-17.1805	-0.166731		-17.9423	-0.431301		-18.2141	0.062276		-18.2087	0.26731		-16.6388	-0.079088		-17.9456	-0.103176
-17.6196	0.01068		-18.4644	-0.264571		-17.8581	-0.082834		-18.1119	0.138308		-16.5111	-0.196149		-18.035	-0.067557
-17.1489	-0.18145		-18.6471	-0.192404		-17.9708	-0.139119		-18.6566	0.270819		-17.2236	0.056981		-17.5934	-0.276913
-16.7857	-0.367154		-18.7499	-0.261619		-18.6009	0.114695		-19.0338	0.424583		-17.4507	0.150551		-17.9604	-0.193907
-17.4248	-0.178381		-18.0598	-0.564084		-18.6827	0.148564		-18.7397	0.304961		-16.9494	-0.100038		-18.0824	-0.143462
-17.8661	0.001923		-18.8847	-0.308006		-18.1902	-0.141035		-18.2841	0.030677		-17.0072	-0.137473		-18.2605	-0.129804
-17.4928	-0.152045		-19.0838	-0.226017		-18.2168	-0.213518		-19.0895	0.248584		-17.8304	0.123539		-18.2302	-0.194489
-17.2265	-0.360052		-18.949	-0.305218		-19.3187	0.197878		-19.5494	0.428552		-17.5385	0.037212		-18.2037	-0.260521
-17.7477	-0.253882		-18.9851	-0.380168		-18.954	0.05034		-19.1147	0.304704		-17.4982	-0.032439		-18.6859	-0.084865
-18.3422	-0.011894		-19.1976	-0.356362		-18.6702	-0.078517		-18.7701	0.078785		-17.3988	-0.143691		-18.7109	-0.100506
-17.8752	-0.20188		-19.6725	-0.127873		-18.9005	-0.087721		-19.366	0.241702		-17.8856	0.01265		-18.2677	-0.290932
-17.7591	-0.301613		-19.5335	-0.252708		-19.426	0.126733		-19.8337	0.431661		-18.0801	0.092182		-18.6153	-0.248197
-18.2593	-0.148377		-19.1141	-0.4357		-19.2905	0.067408		-19.6698	0.36509		-17.6669	-0.156884		-18.864	-0.172736
-18.695	0.029784		-19.761	-0.28067		-19.239	-0.056499		-19.1628	0.069976		-17.904	-0.128801		-19.1167	-0.121102
-18.324	-0.120876		-19.9863	-0.192083		-19.0434	-0.190326		-19.9066	0.26489		-18.4755	0.041977		-18.7749	-0.259171
-18.128	-0.307255		-19.7828	-0.276204		-20.0736	0.173281		-20.3792	0.473572		-18.6801	0.126997		-18.976	-0.28087
-18.2956	-0.302622		-19.4613	-0.447747		-19.9848	0.137832		-19.8926	0.285692		-18.2193	-0.059407		-19.3257	-0.148893
-19.0233	-0.021557		-20.1272	-0.23701		-19.3782	-0.109491		-19.5469	0.081322		-18.1707	-0.149199		-19.4298	-0.11986
-18.7967	-0.115529		-20.3612	-0.141116		-19.4943	-0.151122		-20.144	0.270925		-18.6259	0.00923		-19.4123	-0.216661
-18.5787	-0.30418		-20.0232	-0.294055		-20.1564	0.106853		-20.366	0.361864		-18.6363	-0.007455		-19.5143	-0.214775
-19.0113	-0.096526		-20.3382	-0.194769		-19.6562	-0.096725		-19.9919	0.146889		-18.6847	-0.052464		-19.4395	-0.206062
-18.4749	-0.343022		-19.882	-0.315173		-20.0617	0.124015		-20.4147	0.413143		-18.4976	-0.042219		-19.513	-0.149369
-18.8932	-0.036956		-19.973	-0.255817		-19.228	-0.175648		-19.5896	0.122515		-18.3063	-0.111754		-19.108	-0.199676
-18.1709	-0.292762		-19.509	-0.317398		-19.6283	0.037311		-20.1935	0.427698		-18.2859	-0.008747		-19.0196	-0.212846
-18.4684	-0.048896		-19.5841	-0.27194		-19.1069	-0.114099		-19.3526	0.171421		-17.9222	-0.082653		-18.8308	-0.194594
-17.6738	-0.314477		-19.259	-0.28908		-19.4276	0.160708		-19.6929	0.418724		-17.98	0.029436		-18.7502	-0.189483
-18.1118	-0.050442		-19.2063	-0.275267		-18.3916	-0.187829		-18.8703	0.14989		-17.5362	-0.073466		-18.4401	-0.209509
-17.4268	-0.256859		-18.7701	-0.308396		-18.9583	0.095325		-19.3161	0.429265		-17.4087	-0.003415		-18.2913	-0.223271
-17.6513	-0.041561		-18.812	-0.262588		-18.1559	-0.172828		-18.4119	0.116675		-17.1089	-0.090504		-18.0031	-0.200212
-16.8862	-0.288802		-18.3817	-0.318462		-18.6337	0.128776		-18.8933	0.406908		-17.203	0.034542		-17.8951	-0.217014
-17.3633	0.011089		-18.4275	-0.265207		-17.7238	-0.14696		-17.9355	0.080338		-16.672	-0.140413		-17.66	-0.204244
-16.4369	-0.267485		-18.013	-0.286529		-18.2042	0.11635		-18.5741	0.40488		-16.696	0.015354		-17.4831	-0.222382
-16.8384	-0.045173		-17.9384	-0.274631		-17.4015	-0.065046		-17.7083	0.153794		-16.3252	-0.088075		-17.3474	-0.145859
-16.1862	-0.259692		-17.787	-0.262125		-17.7602	0.124173		-18.1166	0.408833		-16.4272	0.073373		-17.0305	-0.223222
-16.5481	0.028786		-17.5197	-0.284597		-16.861	-0.176988		-17.2499	0.1265		-15.8305	-0.134893		-16.7461	-0.208078
-15.7099	-0.240472		-17.3096	-0.249898		-17.4001	0.133203		-17.7914	0.458318		-15.9378	0.031705		-16.6254	-0.243883
-16.098	0.014582		-17.1379	-0.278461		-16.4643	-0.117531		-16.6371	0.068471		-15.4868	-0.118524		-16.3488	-0.238358
-15.2398	-0.223595		-16.7499	-0.319739		-16.8714	0.064518		-17.3493	0.390552		-15.5073	0.017191		-16.2217	-0.287203
-15.6712	0.002078		-16.8205	-0.253383		-16.2948	-0.102198		-16.3807	0.080678		-15.0534	-0.115128		-16.193	-0.191341
-15.0135	-0.163167		-16.6094	-0.194374		-16.5175	0.079755		-16.9548	0.389406		-15.1666	0.010478		-15.8446	-0.217529
-15.3179	0.060187		-16.1836	-0.302451		-15.785	-0.094715		-15.9688	0.088857		-14.8454	-0.051476		-15.6147	-0.220992
-14.5125	-0.174297		-15.974	-0.274288		-16.0437	0.054129		-16.5504	0.380947		-14.7645	0.064151		-15.4217	-0.279594
-14.9012	0.05557		-15.912	-0.281399		-15.3643	-0.117855		-15.589	0.088993		-14.2432	-0.110888		-15.2701	-0.19485
-14.0889	-0.176233		-15.7755	-0.228842		-15.8074	0.106061		-16.1725	0.376718		-14.3891	0.089421		-14.9037	-0.330991
-14.3854	-0.000383		-15.51	-0.272288		-15.0639	-0.054206		-15.2094	0.121514		-13.8118	-0.079982		-14.9736	-0.172259
-13.7229	-0.167408		-15.2727	-0.230514		-15.2051	0.050792		-15.7399	0.374419		-13.9086	0.037325		-14.5795	-0.295118
-14.1611	0.084397		-14.9955	-0.312718		-14.6692	-0.014106		-14.847	0.127431		-13.4008	-0.144177		-14.5351	-0.192286
-13.3199	-0.150142		-14.8987	-0.257726		-14.8472	0.092061		-15.3488	0.379728		-13.5821	0.054206		-14.1645	-0.290638
-13.5967	0.036957		-14.7559	-0.260173		-14.0903	-0.145129		-14.441	0.121781		-12.8598	-0.200758		-14.3166	-0.122975
-12.8949	-0.13312		-14.4079	-0.257391		-14.4577	0.055947		-14.9289	0.382774		-13.1257	0.001144		-13.8186	-0.212992
-13.2289	0.056688		-14.1751	-0.319713		-13.7398	-0.114474		-14.0439	0.176348		-12.5934	-0.15154		-13.777	-0.101039
-12.5185	-0.137791		-14.0738	-0.284101		-14.1301	0.07526		-14.465	0.373302		-12.8007	0.001816		-13.2023	-0.302374
-12.8165	0.042566		-13.7907	-0.369682		-13.459	-0.075284		-13.6892	0.154864		-12.2376	-0.18388		-13.3483	-0.128705
-12.091	-0.140105		-13.7581	-0.277881		-13.5329	-0.002801		-13.9824	0.32214		-12.3786	0.030529		-12.8705	-0.27313
-12.4188	0.041923		-13.4277	-0.353191		-13.0509	-0.049698		-13.2148	0.160094		-11.7894	-0.162917		-13.0279	-0.127947
-11.7565	-0.121653		-13.4752	-0.221031		-13.307	0.092604		-13.7032	0.364791		-12.1404	0.10513		-12.5157	-0.285973
-11.9727	0.03955		-12.9883	-0.372094		-12.5757	-0.0663		-12.8572	0.16477		-11.2065	-0.183858		-12.5815	-0.122693
-11.3397	-0.128694		-12.9364	-0.246225		-12.7165	-0.001019		-13.2011	0.314644		-11.6649	0.065616		-11.9487	-0.327915
-11.5165	-0.010393		-12.5845	-0.329945		-12.3402	-0.027788		-12.4978	0.186665		-10.9967	-0.157178		-12.128	-0.193886
-10.9386	-0.123552		-12.6797	-0.212077		-12.3753	0.008974		-12.7041	0.277119		-11.195	0.016656		-11.6828	-0.330667
-11.2497	0.053629		-12.1244	-0.358623		-11.8022	-0.086175		-12.2465	0.227359		-10.5039	-0.206352		-11.9178	-0.095953
-10.6505	-0.075258		-12.1068	-0.247099		-12.0407	0.022116		-12.2939	0.276919		-10.7628	-0.010014		-11.1811	-0.322587
-10.6986	0.013179		-11.7687	-0.340659		-11.5851	-0.000952		-11.7495	0.210788		-10.115	-0.223228		-11.4834	-0.099102
-10.1116	-0.1014		-11.8441	-0.216231		-11.5815	0.036639		-11.8982	0.283593		-10.5149	0.047571		-10.8479	-0.333067
-10.2935	-0.011745		-11.3216	-0.354		-11.1236	0.016396		-11.3976	0.195816		-9.71918	-0.170852		-10.9459	-0.141193
-9.77691	-0.133424		-11.2709	-0.259004		-11.0538	0.007377		-11.5705	0.285479		-10.0089	0.009158		-10.3996	-0.306946
-9.86699	-0.035552		-10.9061	-0.361565		-10.729	0.014037		-11.0564	0.231692		-9.37724	-0.17051		-10.6857	-0.130397
-9.36595	-0.107263		-10.9102	-0.295322		-10.6514	-0.025048		-10.9969	0.235276		-9.73	0.084463		-10.0201	-0.333764
-9.51823	-0.01753		-10.6541	-0.354645		-10.4561	0.061053		-10.6769	0.256597		-8.81546	-0.208144		-10.138	-0.173508
-9.04308	-0.108293		-10.5907	-0.228266		-10.1173	-0.051864		-10.651	0.277122		-9.30931	0.067644		-9.50194	-0.373681
-8.99351	-0.084162		-10.0624	-0.381226		-10.0726	0.051589		-10.3041	0.250549		-8.44646	-0.15009		-9.90203	-0.14706
-8.68689	-0.05357		-10.1672	-0.272069		-9.75343	-0.070439		-10.1332	0.235424		-8.80128	0.024885		-9.31845	-0.315184
-8.63047	-0.045891		-9.76802	-0.388035		-9.56793	0.017096		-9.87009	0.266306		-8.14658	-0.166649		-9.32915	-0.181698
-8.30981	-0.04418		-9.80513	-0.229411		-9.27874	-0.114609		-9.65587	0.207698		-8.50652	0.059507		-8.74565	-0.358824
-8.25996	-0.027187		-9.19185	-0.395299		-9.32856	0.035559		-9.48755	0.223708		-7.62151	-0.166014		-9.23554	-0.056234
-8.01517	0.014931		-9.53984	-0.202129		-8.82085	-0.14624		-9.30407	0.164892		-8.03059	0.041778		-8.30106	-0.328992
-7.73518	-0.039038		-8.99923	-0.344736		-8.97724	0.076615		-9.21303	0.268005		-7.37921	-0.154537		-8.71893	-0.104987
-7.44588	-0.022196		-8.95208	-0.238473		-8.41944	-0.099535		-8.94453	0.199102		-7.6357	0.062906		-7.99387	-0.313207
-7.30628	-0.063383		-8.5821	-0.340768		-8.51807	0.027844		-8.80418	0.279045		-6.85403	-0.146168		-8.24509	-0.109888
-7.17924	-0.008972		-8.62689	-0.182089		-7.9458	-0.165042		-8.51249	0.21158		-7.29265	0.077		-7.53904	-0.313389
-6.9252	-0.030988		-8.0066	-0.378631		-8.27508	0.059377		-8.22729	0.235648		-6.58377	-0.068555		-7.78853	-0.146254
-6.72515	0.00607		-8.26802	-0.196337		-7.57769	-0.20996		-8.14333	0.210611		-6.83586	0.081857		-7.22222	-0.301246
-6.64924	0.016425		-7.76333	-0.317401		-7.87469	0.071936		-7.99584	0.269481		-6.12447	-0.105548		-7.43376	-0.11998
-6.30965	0.02603		-7.81587	-0.168435		-7.01535	-0.240674		-7.6623	0.166716		-6.39411	0.075295		-6.62761	-0.356782
-6.05166	-0.071995		-7.21372	-0.339335		-7.56925	0.084933		-7.481	0.231363		-5.6502	-0.123128		-7.03541	-0.143673
-6.11585	0.066414		-7.38823	-0.205558		-6.61872	-0.262284		-7.215	0.132316		-5.98078	0.04156		-6.45242	-0.319669
-5.67557	-0.044683		-6.86925	-0.378122		-6.9645	0.000135		-7.21867	0.249088		-5.27389	-0.126232		-6.53866	-0.195214
-5.68582	0.104815		-7.09023	-0.166526		-6.182	-0.346626		-6.87184	0.138649		-5.45825	-0.028375		-5.93944	-0.369202
-5.38298	0.025825		-6.31964	-0.379047		-6.58729	-0.054131		-6.81183	0.265089		-5.00112	-0.114569		-6.26678	-0.159575
-5.16955	0.102638		-6.59093	-0.214541		-5.85929	-0.340195		-6.45946	0.152018		-5.10956	-0.002444		-5.5149	-0.391239
-4.779	-0.022611		-6.11665	-0.345544		-6.2252	-0.064655		-6.54465	0.321166		-4.48347	-0.164376		-5.85037	-0.18217
-4.84619	0.142793		-6.16851	-0.245382		-5.39587	-0.359477		-5.91394	0.121891		-4.73152	-0.036172		-5.1759	-0.336034
-4.42037	-0.011292		-5.66011	-0.344101		-5.95193	-0.054388		-5.90301	0.233032		-4.16347	-0.131221		-5.36005	-0.208981
-4.37206	0.104544		-5.80205	-0.218923		-5.08108	-0.373294		-5.60157	0.128513		-4.40606	0.003157		-4.8037	-0.359597
-4.04885	0.009626		-5.33497	-0.332738		-5.48691	-0.071832		-5.57441	0.228366		-3.92099	-0.041084		-5.01877	-0.189165
-4.08153	0.155343		-5.41011	-0.18947		-4.55584	-0.422454		-5.30293	0.165062		-3.76502	-0.066488		-4.36924	-0.314732
-3.52808	0.018584		-4.82494	-0.332782		-5.13425	-0.07858		-5.18684	0.256841		-3.29201	-0.136427		-4.51852	-0.226709
-3.64854	0.134832		-4.89695	-0.25444		-4.16547	-0.412727		-4.72372	0.093973		-3.52307	-0.016085		-4.01016	-0.34244
-3.22968	0.002447		-4.49569	-0.354063		-4.66106	-0.152892		-4.97091	0.307905		-3.02155	-0.106095		-4.11612	-0.237195
-3.2441	0.153906		-4.62588	-0.219322		-3.85107	-0.43648		-4.41968	0.149388		-3.0463	-0.047178		-3.55457	-0.405558
-2.7866	0.042799		-4.03389	-0.341404		-4.17316	-0.191797		-4.38477	0.270797		-2.72674	-0.04736		-3.71696	-0.265121
-2.97396	0.220241		-4.09622	-0.274606		-3.39032	-0.459555		-4.00226	0.163931		-2.71243	-0.010566		-3.14399	-0.387808
-2.51119	0.132063		-3.64114	-0.372646		-3.82737	-0.21932		-4.15516	0.358619		-2.27205	-0.021649		-3.36429	-0.256189
-2.55504	0.280931		-3.87581	-0.212591		-3.02879	-0.429355		-3.48887	0.178227		-2.12972	-0.052151		-2.70409	-0.441033
-2.23925	0.254629		-3.31292	-0.309779		-3.45051	-0.223754		-3.75887	0.363992		-2.00985	0.005819		-3.02719	-0.254725
-2.25255	0.423377		-3.29228	-0.275608		-2.86279	-0.41176		-3.15972	0.227069		-1.74195	-0.037374		-2.44547	-0.353316
-1.88101	0.428204		-3.01376	-0.287916		-3.14926	-0.146843		-3.25589	0.33859		-1.57283	0.018579		-2.47604	-0.301037
-1.77512	0.547202		-2.93571	-0.226293		-2.61824	-0.203842		-2.85871	0.236868		-1.39367	0.017293		-1.99204	-0.40481
-1.52088	0.580975		-2.69051	-0.207972		-2.65606	-0.083074		-3.08503	0.48847		-1.30767	0.133545		-2.054	-0.324518
-1.44422	0.731326		-2.65289	-0.09651		-2.21286	-0.123398		-2.48663	0.379416		-1.08392	0.134354		-1.78366	-0.343873
-1.17491	0.781536		-2.36357	-0.072315		-2.28226	0.05223		-2.58499	0.530175		-1.00925	0.264052		-1.67877	-0.311817
-1.2443	1.01834		-2.37685	0.089824		-1.96542	0.064687		-2.20038	0.518806		-0.775611	0.328967		-1.40501	-0.329452
-0.839548	1.06216		-2.02948	0.124922		-1.90038	0.212996		-2.1954	0.678837		-0.746877	0.486532		-1.33197	-0.226694
-0.855652	1.26909		-2.11512	0.321179		-1.71243	0.30845		-1.95822	0.715192		-0.459717	0.564904		-1.21345	-0.136866
-0.640969	1.41855		-1.71281	0.348193		-1.654	0.496569		-1.83308	0.862959		-0.525765	0.808752		-1.08515	-0.029411
-0.434459	1.58188		-1.66606	0.537817		-1.38321	0.601151		-1.55619	0.889103		-0.449402	1.03259		-0.856513	0.047221
-0.16831	1.70186		-1.43968	0.662179		-1.3138	0.786482		-1.54076	1.09105		-0.304889	1.27735		-0.718076	0.162785
-0.219955	1.97683		-1.34981	0.844506		-1.03841	0.914096		-1.36196	1.22212		-0.242261	1.5831		-0.642793	0.333601
0.071989	2.14265		-1.20577	1.03328		-1.10587	1.20498		-1.34747	1.46672		-0.149153	1.9094		-0.574388	0.54347
0	2.4722		-1.09804	1.27735		-0.756242	1.34721		-0.972344	1.54632		-0.038312	2.25031		-0.512074	0.794433
0.343887	3.10066		-0.732999	1.39715		-0.682745	1.59336		-0.913408	1.77687		0	2.77724		-0.385984	1.04201
0.767096	3.88041		-0.685985	1.6405		-0.335822	1.72262		-0.548488	1.86967		0.570209	5.21541		-0.306316	1.35084
1.19033	5.46868		-0.475898	1.82277		-0.318832	2.00466		-0.50272	2.10011		1.13649	8.87546		-0.197311	1.67759
1.65331	7.34673		-0.422032	2.12113		0	2.66832		0	2.58755		1.68095	13.6207		-0.119568	2.04794
2.10002	9.36102		0	2.88962		0.992154	5.0933		1.85696	4.84818		2.40994	18.6429		0	2.79986
2.90764	11.2851		1.47994	5.07711		2.26325	8.71255		3.80966	8.51543		2.84219	23.7798		0.514223	5.30558
3.44905	13.3681		2.79905	8.74865		4.03392	13.4188		6.05444	13.2571		3.41874	28.8673		1.0982	8.91211
3.87619	15.4086		4.63223	13.4596		5.72811	18.4722		7.63691	18.4379		3.80359	33.9781		1.69923	13.6777
4.25783	17.4409		6.23454	18.5422		7.34174	23.6183		9.04482	23.6031		4.19358	39.0897		2.13276	18.708
4.74696	19.4503		7.63863	23.7093		8.48082	28.7877		10.0937	28.8026		4.52627	44.1671		2.80385	23.7556
5.05579	21.5268		8.87038	28.8214		9.77599	33.8948		11.2221	33.8808		4.98913	49.2432		3.44823	28.884
5.36706	23.517		10.1573	33.9213		10.9309	39.0046		12.0587	39.0645		5.46614	54.286		3.88686	34.0038
5.68351	25.53		11.4399	39.0027		11.7209	44.1505		12.9759	44.1134		5.97127	59.3739		4.30835	39.0842
6.13006	27.5399		12.665	44.1323		12.5252	49.2507		13.7379	49.2389		6.27175	64.4553		4.86753	44.1712
6.3169	29.6126		13.7339	49.2078		13.3388	54.3085		14.4169	54.3211		6.63505	69.5209		5.25067	49.2546
6.74161	31.5684		14.7468	54.2994		14.0725	59.3982		14.9635	59.4026		6.95603	74.5834		5.73821	54.3354
7.09278	33.586		15.7305	59.3774		14.7687	64.4717		15.6125	64.4732		7.22534	79.6463		5.96612	59.4275
7.47163	35.6101		16.8062	64.4246		15.2384	69.5536		16.2257	69.5144		7.68557	84.6886		6.45436	64.4397
8.01924	37.5928		17.581	69.5601		15.9234	74.5855		16.8068	74.5917		8.05003	89.727		6.92711	69.5315
8.1719	39.675		18.4396	74.5768		16.6649	79.6424		17.2973	79.649		8.45764	94.7774		7.27773	74.5996
8.57596	41.6557		19.1968	79.6576		17.12	84.7457		17.8462	84.7179		8.72347	99.8241		7.5768	79.6569
8.80175	43.7008		19.9932	84.721		17.6565	89.7749		18.2133	89.7747		9.06887	104.908		7.89709	84.7052
9.19599	45.689		20.8323	89.7398		17.9989	94.841		18.6477	94.8164		9.38325	109.914		8.31053	89.7513
9.39094	47.7241		21.595	94.7938		18.6438	99.8255		19.1699	99.8537		9.73497	114.963		8.64603	94.7994
9.7078	49.723		22.3592	99.8459		19.2821	104.905		19.5277	104.932		10.0918	119.989		8.96985	99.8401
10.1625	51.7015		22.9378	104.928		19.6922	109.961		19.887	109.941		10.4147	125.054		9.38237	104.874
10.4122	53.7734		23.4665	109.974		20.1004	114.998		20.3596	114.973		10.5783	130.1		9.85203	109.925
10.5341	55.7888		24.0598	115.001		20.5202	120.027		20.7674	120.039		10.8126	135.134		10.0284	115.004
10.8672	57.7784		24.7356	120.042		21.0094	125.104		21.2561	125.056		11.2006	140.154		10.3689	120.011
11.3641	59.7628		25.2919	125.091		21.1992	130.14		21.576	130.135		11.622	145.169		10.6225	125.054
11.5045	61.8229		25.8957	130.109		21.7603	135.144		22.1707	135.099		11.7846	150.251		10.9593	130.108
11.6779	63.8346		26.4553	135.138		22.0669	140.193		22.427	140.2		12.2162	155.227		11.2718	135.141
11.9146	65.8364		26.8426	140.215		22.5168	145.227		22.6102	145.242		12.4499	160.291		11.5441	140.166
12.2097	67.8235		27.3164	145.243		22.7761	150.254		23.0749	150.22		12.7537	165.328		11.8462	145.21
12.3583	69.8732		27.8392	150.259		23.2769	155.28		23.5462	155.262		13.0191	170.366		12.1968	150.226
12.6378	71.8725		28.1926	155.315		23.5969	160.314		23.8084	160.331		13.3437	175.354		12.4478	155.277
12.8233	73.8829		28.5933	160.316		23.8236	165.377		24.291	165.336		13.6328	180.413		12.7784	160.296
13.1338	75.8788		29.0472	165.372		24.3213	170.343		24.649	170.36		13.9689	185.423		13.0063	165.341
13.3193	77.9052		29.5063	170.395		24.5522	175.443		24.8022	175.427		14.1668	190.479		13.311	170.351
13.5343	79.9007		29.8913	175.398		25.028	180.413		25.2632	180.41		14.4825	195.481		13.644	175.395
13.8403	81.9215		30.2373	180.448		25.3551	185.47		25.6534	185.45		14.8152	200.51		13.7789	180.446
14.0956	83.9038		30.6992	185.473		25.5692	190.499		25.8035	190.514		15.0858	205.529		14.1497	185.412
14.3483	85.9516		31.0479	190.507		26.0722	195.489		26.2699	195.475		15.46	210.535		14.3358	190.483
14.4212	87.9764		31.498	195.53		26.2362	200.573		26.6281	200.525		15.7031	215.608		14.7047	195.484
14.7728	89.9277		31.9215	200.525		26.4899	205.555		26.9992	205.559		15.9167	220.612		14.9711	200.525
15.0555	91.9498		32.2749	205.585		26.7271	210.61		27.2057	210.589		16.1754	225.633		15.1159	205.555
15.3884	93.9641		32.8374	210.573		27.1619	215.584		27.5877	215.579		16.3831	230.682		15.5512	210.536
15.6579	95.9585		33.2495	215.62		27.4457	220.633		27.8917	220.641		16.5924	235.687		15.6707	215.613
15.8567	97.9879		33.6388	220.634		27.8152	225.671		28.0998	225.677		16.9222	240.691		15.931	220.612
16.2375	99.9831		33.8644	225.697		28.0957	230.674		28.4333	230.662		17.3419	245.687		16.1107	225.662
16.1658	102.055		34.3051	230.677		28.4176	235.7		28.6764	235.685		17.5844	250.769		16.6032	230.632
16.4257	104.004		34.5675	235.716		28.751	240.71		29.0303	240.715		17.6932	255.774		16.7919	235.679
16.6033	106.009		35.163	240.686		28.8991	245.764		29.3066	245.734		17.8865	260.8		16.9134	240.733
16.9657	108.027		35.3663	245.781		29.2451	250.761		29.5178	250.778		18.0219	265.792		17.2118	245.709
17.1151	110.049		35.7222	250.792		29.4189	255.789		29.7864	255.767		18.3524	270.813		17.6923	250.719
17.2784	112.056		36.0393	255.784		29.849	260.785		30.131	260.793		18.6499	275.832		17.6152	255.824
17.5153	114.052		36.5828	260.79		30.1426	265.847		30.4003	265.836		18.9841	280.845		17.9528	260.765
17.8783	116.014		36.7812	265.853		30.3332	270.826		30.5547	270.836		19.0332	285.908		18.2398	265.803
18.1484	118.083		37.178	270.829		30.6728	275.869		30.8354	275.849		19.3515	290.905		18.4998	270.82
18.2214	120.095		37.3505	275.898		31.0266	280.864		31.1541	280.869		19.4893	295.918		18.8445	275.839
18.5213	122.05		37.8939	280.867		31.314	285.928		31.4331	285.913		19.839	300.932		18.952	280.89
18.6799	124.117		38.2254	285.89		31.2206	290.926		31.6242	290.914		19.9169	305.943		19.192	285.874
18.8048	126.111		38.6131	290.927		31.6476	295.914		31.9671	295.923		20.1675	310.961		19.3744	290.913
18.9911	128.117		38.8626	295.941		32.0632	300.928		32.1853	300.942		20.5179	315.992		19.7817	295.906
19.1122	130.131		39.2424	300.945		32.3668	305.988		32.4125	305.963		20.8172	320.98		19.8738	300.952
19.4815	132.092		39.6672	305.966		32.5444	310.981		32.7618	310.955		20.962	326.015		20.2732	305.914
19.6012	134.161		39.8821	311.004		32.6731	316.014		33.0761	315.992		21.2512	331.034		20.4659	310.987
19.9309	136.105		40.2169	315.993		33	320.989		33.1926	321.032		21.4724	336.049		20.6878	315.981
20.1182	138.142		40.5482	321.027		33.4381	326.039		33.547	326.026		21.747	341.047		20.7253	321.03
20.4442	140.131		40.8254	326.043		33.691	331.031		33.6515	331.057		21.8708	346.093		21.0588	326.006
20.443	142.193		41.1423	331.058		33.8225	336.091		33.9408	336.049		22.3187	351.083		21.2758	331.052
20.7224	144.131		41.4493	336.057		34.1814	341.069		34.3227	341.069		22.3598	356.134		21.5849	336.013
20.6841	146.215		41.7861	341.111		34.3793	346.111		34.5058	346.103		22.5941	361.113		21.7216	341.096
21.1188	148.136		42.0803	346.091		34.4694	351.127		34.7752	351.099		22.8925	366.137		21.9821	346.071
21.251	150.204		42.4838	351.121		34.7795	356.122		35.0714	356.117		23.1559	371.145		22.2998	351.112
21.4741	152.183		42.7674	356.115		35.0164	361.125		35.2986	361.156		23.3367	376.203		22.3818	356.122
21.6023	154.197		43.2175	361.146		35.2987	366.161		35.4679	366.14		23.4822	381.18		22.6448	361.119
21.8533	156.191		43.4514	366.163		35.6346	371.154		35.8179	371.17		23.8482	386.175		22.9447	366.132
22.1534	158.203		43.7631	371.2		35.839	376.211		36.0066	376.175		23.9693	391.227		23.043	371.175
22.1444	160.244		44.0464	376.169		36.1557	381.173		36.0926	381.2		24.2022	396.23		23.2551	376.181
22.3064	162.224		44.3574	381.21		36.2612	386.232		36.5458	386.214		24.4315	401.236		23.4132	381.19
22.664	164.204		44.653	386.213		36.4191	391.242		36.6253	391.233		24.6284	406.26		23.6709	386.194
22.8909	166.23		44.9761	391.237		36.7847	396.216		37.0229	396.229		25.0244	411.25		23.9634	391.199
22.9131	168.243		45.2002	396.258		37.1452	401.248		37.2698	401.24		25.1347	416.289		24.012	396.261
23.1591	170.256		45.4448	401.263		37.3454	406.31		37.4342	406.286		25.3345	421.296		24.4113	401.238
23.424	172.233		45.6957	406.282		37.5185	411.266		37.6241	411.284		25.5388	426.32		24.634	406.247
23.5859	174.272		45.9677	411.298		37.6853	416.296		37.8851	416.298		25.8723	431.304		24.9414	411.263
23.7015	176.27		46.2425	416.293		37.9681	421.318		38.05	421.308		26.0807	436.349		25.1542	416.291
23.9104	178.258		46.6688	421.305		38.2871	426.323		38.3112	426.308		26.3047	441.353		25.3517	421.32
24.1176	180.259		46.9303	426.337		38.5002	431.318		38.7338	431.306		26.5656	446.333		25.5716	426.312
24.4071	182.285		47.2778	431.322		38.675	436.346		38.7611	436.368		26.7694	451.392		25.778	431.311
24.592	184.287		47.4622	436.356		39.0212	441.366		38.9278	441.363		26.8285	456.396		26.0897	436.322
24.6313	186.287		47.7814	441.377		39.2911	446.362		39.2392	446.37		27.1513	461.377		26.0908	441.378
24.9956	188.303		48.0735	446.365		39.4571	451.39		39.5368	451.379		27.2861	466.408		26.4545	446.348
25.0785	190.295		48.3455	451.41		39.6054	456.404		39.7075	456.4		27.5079	471.441		26.5916	451.385
25.1696	192.322		48.5825	456.405		39.9659	461.406		39.7457	461.417		27.7383	476.435		26.5993	456.421
25.5078	194.295		48.9533	461.401		40.3668	466.413		40.0676	466.419		27.8751	481.442		26.9577	461.368
25.7362	196.298		49.1695	466.435		40.4686	471.445		40.3053	471.433		28.0549	486.461		27.2416	466.403
25.8964	198.348		49.3892	471.458		40.6037	476.456		40.5071	476.429		28.4682	491.469		27.4257	471.437
26.1935	200.299		49.7294	476.451		40.8602	481.468		40.7245	481.474		28.5627	496.502		27.5697	476.443
26.2206	202.365		50.1195	481.449		41.3752	486.43		40.9248	486.462		28.847	501.488		27.8822	481.447
26.4471	204.309		50.2062	486.491		41.3727	491.509		41.224	491.483		28.9358	506.513		28.2032	486.445
26.6038	206.344		50.3881	491.495		41.5154	496.491		41.5475	496.474		29.4184	511.477		28.3453	491.482
26.7313	208.368		50.7104	496.485		41.8255	501.503		41.6453	501.516		29.6036	516.542		28.4382	496.488
26.8554	210.351		51.0515	501.502		42.1362	506.511		41.7876	506.517		29.7071	521.568		28.5987	501.516
27.183	212.336		51.2627	506.527		42.1698	511.545		42.1023	511.516		29.7881	526.556		29.0902	506.469
27.3559	214.383		51.5341	511.549		42.3638	516.55		42.3791	516.539		30.0968	531.562		29.1505	511.541
27.4125	216.382		51.7337	516.546		42.6189	521.554		42.5221	521.57		30.5003	536.564		29.3279	516.542
27.5525	218.372		51.999	521.565		42.968	526.562		42.7059	526.566		30.6043	541.619		29.4277	521.562
27.7399	220.389		52.1976	526.556		43.2158	531.556		43.0144	531.566		30.8575	546.577		29.8335	526.532
28.0712	222.361		52.6074	531.604		43.3056	536.612		43.0385	536.602		31.0766	551.621		30.04	531.57
28.2452	224.383		52.8534	536.578		43.6259	541.596		43.3786	541.602		31.3377	556.612		30.3272	536.58
28.5014	226.393		53.0425	541.61		43.859	546.626		43.5337	546.608		31.3705	561.657		30.4221	541.599
28.6597	228.398		53.3606	546.616		44.1205	551.602		43.7773	551.614		31.5827	566.677		30.611	546.612
28.8092	230.401		53.5161	551.68		44.1994	556.675		44.0925	556.628		31.7925	571.642		30.8284	551.606
29.0176	232.408		53.6488	556.618		44.534	561.632		44.231	561.665		32.0781	576.667		30.8311	556.646
29.1542	234.422		54.0631	561.647		44.6978	566.644		44.3348	566.661		32.1052	581.698		31.2645	561.642
29.4916	236.391		54.2857	566.653		44.978	571.671		44.5935	571.655		32.2768	586.677		31.5716	566.639
29.7039	238.421		54.5819	571.688		45.0271	576.667		44.8698	576.676		32.5939	591.7		31.8523	571.644
29.8084	240.434		54.7211	576.671		45.1732	581.7		44.9061	581.683		32.7834	596.695		31.8211	576.69
29.9574	242.418		54.9743	581.692		45.5303	586.711		45.1441	586.704		32.8893	601.731		32.0528	581.683
30.1635	244.46		55.2758	586.707		45.7955	591.684		45.416	591.694		33.2059	606.708		32.3804	586.676
30.359	246.414		55.2749	591.73		45.7702	596.737		45.5684	596.718		33.3946	611.753		32.5113	591.691
30.5311	248.446		55.5262	596.702		46.171	601.7		45.612	601.745		33.6241	616.726		32.6346	596.729
30.7311	250.456		55.7607	601.724		46.3601	606.738		46.0009	606.728		33.7182	621.768		32.8902	601.717
30.976	252.44		55.8994	606.761		46.5594	611.751		46.2609	611.726		33.9848	626.77		33.0414	606.742
30.9892	254.486		56.0521	611.755		46.8134	616.771		46.5055	616.741		34.2554	631.758		33.1587	611.739
31.0813	256.45		56.3244	616.766		47.0876	621.754		46.6013	621.785		34.4453	636.795		33.2717	616.752
31.2597	258.476		56.571	621.76		47.1231	626.785		46.9483	626.756		34.6445	641.82		33.4919	621.751
31.4132	260.466		56.9161	626.791		47.4655	631.771		47.0945	631.787		34.7	646.802		33.6968	626.779
31.6771	262.479		56.9949	631.799		47.727	636.789		47.3514	636.79		34.9187	651.811		33.8746	631.789
31.9543	264.466		57.1789	636.808		47.9265	641.824		47.4657	641.821		35.2211	656.826		34.0929	636.763
31.8995	266.513		57.3479	641.804		48.116	646.819		47.6491	646.825		35.3403	661.848		34.4808	641.803
32.1922	268.457		57.6858	646.824		48.2878	651.825		47.8145	651.818		35.4445	666.847		34.4875	646.833
32.3184	270.507		57.7739	651.835		48.4578	656.84		48.0568	656.819		35.685	671.851		34.8537	651.798
32.6002	272.485		57.9861	656.843		48.7154	661.837		48.1867	661.842		35.9247	676.865		35.0318	656.834
32.8685	274.484		58.0625	661.853		49.0376	666.845		48.4966	666.865		36.0086	681.901		35.123	661.839
32.9666	276.528		58.2916	666.857		49.0596	671.872		48.7406	671.854		36.3004	686.858		35.2887	666.842
33.1339	278.511		58.4577	671.881		49.2346	676.883		48.9006	676.862		36.4766	691.888		35.4994	671.863
33.442	280.492		58.6955	676.869		49.545	681.866		48.9487	681.891		36.5994	696.905		35.6138	676.85
33.5202	282.542		58.7268	681.9		49.6188	686.908		49.076	686.906		36.9224	701.904		36.0322	681.883
33.6899	284.524		58.8958	686.875		49.8329	691.894		49.3251	691.892		37.053	706.913		36.0919	686.909
33.8806	286.512		59.1417	691.918		50.1354	696.903		49.5415	696.908		37.2335	711.954		36.2151	691.879
34.0444	288.537		59.3778	696.915		50.2543	701.924		49.5397	701.935		37.4361	716.929		36.2983	696.907
34.1554	290.54		59.5028	701.912		50.4995	706.93		50.1009	706.907		37.5551	721.955		36.6653	701.907
34.5209	292.53		59.7082	706.943		50.6125	711.934		50.2521	711.945		37.6679	726.968		36.8361	706.925
34.5613	294.54		59.8379	711.979		50.7995	716.95		50.359	716.938		38.0912	731.958		37.0707	711.925
34.9385	296.543		60.0247	716.933		51.0285	721.953		50.4034	721.957		38.1976	736.975		37.1355	716.939
34.8176	298.581		60.2118	721.961		51.1273	726.981		50.6836	726.966		38.4375	741.968		37.453	721.953
35.1128	300.531		60.3281	726.969		51.3764	731.967		51.0073	731.951		38.4326	747.006		37.5439	726.974
35.3711	302.548		60.4785	731.996		51.6512	736.982		51.2402	736.994		38.7297	752.003		37.7579	731.968
35.5967	304.561		60.7694	736.977		52.0506	741.974		51.2675	741.997		38.8867	757.02		37.9211	736.965
35.6969	306.584		60.9057	742.004		52.0109	747.017		51.6099	746.986		39.1622	762.004		37.9977	741.999
35.7922	308.568		61.0681	747.003		52.4387	751.995		51.8049	752.024		39.301	767.025		38.4704	746.993
36.0185	310.567		61.2923	752.007		52.4605	757.026		51.9732	757.003		39.5518	772.036		38.6854	751.979
36.1668	312.576		61.4656	757.034		52.7674	762.016		52.0386	762.035		39.7465	777.048		38.6765	757.037
36.3637	314.597		61.5778	762.037		52.8483	767.059		52.312	767.027		39.9768	782.056		38.8909	762.014
36.518	316.571		61.7465	767.034		53.1213	772.026		52.4859	772.041		40.0121	787.071		38.9824	767.04
36.6114	318.617		61.9445	772.036		53.2352	777.061		52.82	777.035		40.2481	792.068		39.2644	772.034
36.8637	320.588		62.0766	777.072		53.3178	782.057		52.7777	782.068		40.5864	797.072		39.3103	777.058
37.0198	322.584		62.2728	782.073		53.7021	787.071		53.0193	787.074		40.6338	802.107		39.4508	782.048
37.1809	324.607		62.3841	787.07		53.8969	792.073		53.433	792.085		40.6873	807.098		39.7833	787.054
37.3298	326.609		62.5301	792.086		53.9552	797.085		53.5996	797.078		41.0588	812.098		40.0344	792.072
37.5508	328.61		62.7356	797.092		54.2883	802.103		53.6399	802.088		41.1607	817.121		40.0688	797.083
37.7585	330.601		62.9186	802.106		54.4288	807.113		53.8343	807.1		41.3203	822.122		40.3231	802.095
37.9212	332.615		63.0654	807.112		54.6379	812.117		54.0819	812.098		41.3827	827.147		40.453	807.094
38.023	334.622		63.1806	812.123		54.8483	817.12		54.1404	817.127		41.6983	832.129		40.6487	812.109
38.1221	336.649		63.4643	817.127		54.9994	822.125		54.251	822.144		41.9596	837.151		40.7719	817.114
38.2947	338.626		63.3881	822.155		55.2437	827.126		54.5402	827.142		42.041	842.163		41.0994	822.123
38.424	340.634		63.5738	827.129		55.2931	832.161		54.6792	832.136		42.1323	847.144		41.1549	827.136
38.6564	342.629		63.9223	832.136		55.6371	837.149		54.9788	837.163		42.4098	852.177		41.3584	832.148
38.7754	344.644		64.089	837.167		55.6231	842.185		55.0788	842.163		42.6729	857.178		41.5731	837.144
38.9368	346.639		64.2988	842.16		55.8919	847.161		55.2507	847.162		42.7893	862.19		41.681	842.154
39.1626	348.647		64.2502	847.197		56.1881	852.157		55.568	852.18		42.823	867.2		41.8114	847.168
39.3731	350.647		64.3704	852.185		56.351	857.191		55.5383	857.189		43.175	872.195		42.0459	852.179
39.6886	352.646		64.5776	857.183		56.5015	862.219		55.7434	862.194		43.2663	877.217		42.1566	857.173
39.6984	354.663		64.8658	862.178		56.5901	867.198		55.8809	867.195		43.3945	882.241		42.4528	862.195
39.9138	356.651		64.9821	867.222		56.8554	872.196		56.1949	872.204		43.7577	887.212		42.4895	867.214
40.0574	358.675		65.0521	872.224		57.0439	877.231		56.232	877.216		43.9051	892.238		42.7221	872.214
40.2076	360.672		65.1326	877.239		57.1017	882.223		56.3431	882.237		44.1135	897.235		42.8623	877.2
40.3581	362.676		65.4581	882.208		57.3029	887.237		56.5925	887.22		44.1308	902.261		43.1849	882.215
40.4454	364.671		65.5499	887.25		57.4246	892.245		56.7535	892.258		44.1599	907.265		43.2698	887.236
40.656	366.681		65.6327	892.254		57.5929	897.255		56.9551	897.251		44.4736	912.282		43.5792	892.228
40.9538	368.678		65.8402	897.269		57.8066	902.247		57.1331	902.259		44.7508	917.272		43.6704	897.245
40.9645	370.703		65.9969	902.266		58.0519	907.286		57.2102	907.254		44.8192	922.311		43.8497	902.277
41.1435	372.682		66.1147	907.273		58.2721	912.282		57.5778	912.283		44.9117	927.297		43.94	907.258
41.3298	374.691		66.4179	912.266		58.3857	917.278		57.7128	917.305		45.2764	932.266		44.1621	912.274
41.6488	376.699		66.4255	917.288		58.5908	922.292		57.8142	922.286		45.4735	937.314		44.197	917.286
41.6943	378.699		66.6584	922.308		58.8127	927.313		57.9081	927.294		45.5107	942.35		44.5824	922.284
41.9067	380.705		66.7105	927.312		58.9137	932.31		58.2525	932.29		45.6701	947.302		44.6912	927.299
41.9814	382.708		66.8989	932.298		59.1282	937.296		58.398	937.33		45.9431	952.322		44.8121	932.299
42.066	384.707		66.975	937.318		59.2772	942.31		58.5663	942.312		46.0485	957.36		44.9929	937.316
42.3289	386.714		67.1907	942.326		59.5584	947.362		58.7573	947.316		46.2866	962.335		45.152	942.311
42.489	388.734		67.2026	947.344		59.6771	952.321		58.9683	952.34		46.3982	967.382		45.4011	947.319
42.6658	390.721		67.4781	952.345		59.8584	957.336		59.1084	957.359		46.5549	972.343		45.5474	952.348
42.7545	392.728		67.6166	957.342		60.1669	962.356		59.2175	962.358		46.6893	977.377		45.6851	957.325
42.8259	394.731		67.7991	962.359		60.4208	967.358		59.326	967.367		47.0582	982.38		45.8862	962.337
43.1422	396.716		67.8942	967.362		60.6032	972.366		59.6934	972.356		47.0284	987.391		46.1576	967.372
43.2556	398.758		68.0838	972.387		60.6727	977.393		59.8544	977.374		47.2442	992.385		46.2116	972.375
43.4374	400.724		68.052	977.372		60.7914	982.382		59.9317	982.389		47.6313	997.374		46.2484	977.372
43.5635	402.758		68.2437	982.384		60.8852	987.405		60.0164	987.39		47.6077	1002.44		46.4181	982.375
43.7702	404.73		68.5275	987.377		61.183	992.376		60.2196	992.396		47.7096	1007.41		46.8143	987.377
43.9013	406.756		68.565	992.429		61.4017	997.406		60.6001	997.411		48.0199	1012.42		47.0058	992.386
44.0224	408.752		68.7612	997.404		61.569	1002.41		60.6995	1002.41		48.1115	1017.45		47.1065	997.426
44.2301	410.757		68.9868	1002.42		61.8029	1007.43		60.8022	1007.43		48.3339	1022.44		47.1297	1002.42
44.4281	412.753		69.0547	1007.42		61.8803	1012.44		61.0117	1012.43		48.3741	1027.43		47.2846	1007.41
44.5523	414.784		69.2448	1012.44		62.1503	1017.42		61.1344	1017.44		48.6513	1032.46		47.493	1012.43
44.7469	416.75		69.5412	1017.44		62.3399	1022.46		61.3951	1022.43		48.8582	1037.47		47.5968	1017.43
44.7789	418.767		69.5913	1022.44		62.5798	1027.43		61.4625	1027.47		49.0638	1042.47		47.8084	1022.45
45.0109	420.788		69.7599	1027.47		62.7195	1032.46		61.6298	1032.45		49.1262	1047.46		48.0882	1027.43
45.0855	422.778		69.9482	1032.47		62.919	1037.46		61.8256	1037.47		49.4185	1052.48		48.343	1032.45
45.3908	424.766		69.9915	1037.47		63.1105	1042.49		61.9675	1042.47		49.6898	1057.52		48.3879	1037.48
45.4978	426.78		69.9785	1042.48		63.3045	1047.48		62.2196	1047.47		49.8891	1062.5		48.629	1042.48
45.6944	428.794		70.0994	1047.49		63.4448	1052.49		62.1564	1052.5		49.8935	1067.51		48.6958	1047.48
45.6764	430.807		70.4237	1052.48		63.457	1057.51		62.5732	1057.49		50.0997	1072.5		48.9268	1052.48
45.8989	432.773		70.5367	1057.51		63.7332	1062.5		62.6592	1062.51		50.3355	1077.53		49.0094	1057.48
46.1025	434.778		70.8434	1062.49		63.8025	1067.53		62.8948	1067.5		50.3239	1082.54		49.0913	1062.52
46.1623	436.816		70.6845	1067.54		64.1387	1072.49		63.0062	1072.51		50.5012	1087.53		49.2962	1067.51
46.3294	438.817		70.8029	1072.51		64.3025	1077.53		63.2168	1077.54		50.8283	1092.54		49.5334	1072.51
46.4155	440.82		71.1388	1077.53		64.3452	1082.53		63.2243	1082.53		50.9979	1097.55		49.5285	1077.53
46.5749	442.789		71.2108	1082.54		64.502	1087.53		63.4749	1087.53		51.0726	1102.57		49.687	1082.53
46.7979	444.802		71.2462	1087.55		64.8386	1092.55		63.7676	1092.55		50.9215	1107.56		49.8166	1087.54
46.913	446.841		71.4101	1092.55		65.0183	1097.55		63.8525	1097.56		51.2686	1112.57		50.0938	1092.55
46.9642	448.823		71.5083	1097.56		65.1157	1102.57		63.9558	1102.56		51.5878	1117.6		50.2974	1097.55
47.1163	450.812		71.7893	1102.57		65.2347	1107.59		64.2669	1107.55		51.622	1122.58		50.4882	1102.55
47.3665	452.817		71.7487	1107.56		65.3953	1112.56		64.4112	1112.58		51.8099	1127.58		50.6881	1107.56
47.5167	454.821		71.8956	1112.6		65.5705	1117.6		64.5573	1117.61		52.0192	1132.61		50.8721	1112.57
47.7662	456.835		71.9637	1117.59		65.8041	1122.58		64.6868	1122.58		52.3092	1137.61		50.9894	1117.57
47.8643	458.846		72.2386	1122.59		65.8737	1127.62		64.9565	1127.59		52.3805	1142.63		51.0746	1122.61
47.9986	460.826		72.2849	1127.6		66.1983	1132.59		65.1452	1132.61		52.437	1147.59		51.2274	1127.6
48.0016	462.865		72.4415	1132.61		66.3469	1137.61		65.1578	1137.62		52.6749	1152.63		51.5375	1132.61
48.2712	464.842		72.6313	1137.62		66.5304	1142.61		65.2211	1142.62		52.9151	1157.64		51.6212	1137.6
48.3917	466.856		72.8249	1142.62		66.7322	1147.63		65.5022	1147.62		53.0988	1162.65		51.9111	1142.61
48.5799	468.833		72.869	1147.63		66.8296	1152.63		65.6475	1152.63		53.1435	1167.65		52.079	1147.61
48.72	470.85		73.0928	1152.64		67.1606	1157.64		65.7245	1157.65		53.2941	1172.66		52.243	1152.66
48.9113	472.854		73.1459	1157.68		67.2845	1162.64		65.936	1162.64		53.4275	1177.69		52.4037	1157.64
49.1269	474.856		73.2582	1162.62		67.4974	1167.66		66.1921	1167.64		53.6156	1182.66		52.5251	1162.64
49.2651	476.88		73.3901	1167.65		67.758	1172.66		66.3273	1172.68		53.8087	1187.68		52.5878	1167.64
49.3537	478.875		73.6506	1172.68		67.9175	1177.66		66.6268	1177.65		53.9572	1192.71		52.8658	1172.65
49.41	480.884		73.7184	1177.67		67.9869	1182.69		66.6412	1182.67		54.1272	1197.67		53.0741	1177.68
49.7004	482.871		73.7127	1182.69		68.1908	1187.66		66.7794	1187.71		54.445	1202.7		53.2425	1182.67
49.6852	484.86		73.9297	1187.67		68.3724	1192.71		67.0585	1192.68		54.4371	1207.71		53.3313	1187.67
49.9067	486.884		74.0931	1192.69		68.6474	1197.68		67.1507	1197.7		54.7749	1212.7		53.5423	1192.69
50.244	488.879		74.3458	1197.7		68.7495	1202.72		67.1942	1202.71		54.9597	1217.73		53.6505	1197.69
50.3099	490.884		74.3756	1202.71		68.8832	1207.7		67.3999	1207.71		55.0028	1222.74		53.8756	1202.7
50.5592	492.871		74.4425	1207.72		69.0021	1212.72		67.6279	1212.7		55.0678	1227.72		54.042	1207.7
50.6463	494.909		74.7606	1212.71		69.2747	1217.72		67.8182	1217.73		55.2373	1232.75		54.1659	1212.73
50.8288	496.883		74.8941	1217.74		69.4533	1222.73		67.9225	1222.73		55.4401	1237.75		54.2883	1217.72
51.0266	498.903		74.8725	1222.74		69.4266	1227.77		68.1542	1227.73		55.6092	1242.79		54.4428	1222.74
51.0841	500.914		74.9858	1227.75		69.6202	1232.74		68.2789	1232.76		55.5894	1247.75		54.6006	1227.73
51.1884	502.894		75.2407	1232.73		69.7519	1237.75		68.3969	1237.75		55.73	1252.77		54.8915	1232.75
51.487	504.919		75.4232	1237.76		70.0504	1242.75		68.5199	1242.76		56.1732	1257.76		54.9074	1237.74
51.4548	506.892		75.4211	1242.78		70.0875	1247.77		68.7254	1247.78		56.3306	1262.78		55.1944	1242.76
51.704	508.914		75.5929	1247.76		70.1786	1252.79		68.8177	1252.75		56.3831	1267.8		55.295	1247.77
51.8135	510.916		75.6749	1252.78		70.3515	1257.75		69.1386	1257.79		56.6325	1272.8		55.4363	1252.77
52.0987	512.915		75.8175	1257.79		70.762	1262.8		69.1237	1262.78		56.8293	1277.78		55.4459	1257.76
52.1695	514.921		76.0684	1262.77		70.7871	1267.8		69.4051	1267.79		56.912	1282.82		55.5399	1262.8
52.1164	516.945		76.0626	1267.8		70.933	1272.8		69.5912	1272.8		56.8775	1287.84		55.9391	1267.78
52.4388	518.925		76.2697	1272.81		71.2163	1277.82		69.691	1277.83		57.1531	1292.82		55.9877	1272.81
52.5058	520.923		76.3232	1277.82		71.2229	1282.81		69.843	1282.8		57.2681	1297.84		56.0629	1277.8
52.8103	522.936		76.5382	1282.82		71.4065	1287.82		69.9209	1287.82		57.535	1302.82		56.1525	1282.82
52.9488	524.941		76.4684	1287.82		71.5358	1292.84		70.1842	1292.83		57.6133	1307.85		56.4239	1287.82
53.0088	526.942		76.7211	1292.82		71.7626	1297.84		70.3549	1297.83		57.8325	1312.86		56.7114	1292.82
53.1185	528.954		76.871	1297.84		71.8759	1302.82		70.3305	1302.84		58.0615	1317.85		56.8456	1297.84
53.263	530.94		77.0358	1302.84		72.2659	1307.86		70.5152	1307.85		58.1299	1322.88		57.0806	1302.84
53.7028	532.926		77.1892	1307.84		72.4559	1312.85		70.8175	1312.84		58.3069	1327.88		57.0918	1307.84
53.7646	534.957		77.4015	1312.85		72.4212	1317.87		71.0958	1317.86		58.4698	1332.88		57.2959	1312.85
53.8026	536.96		77.5275	1317.86		72.5432	1322.86		71.0757	1322.89		58.6473	1337.88		57.5121	1317.86
53.9396	538.969		77.5832	1322.89		72.7277	1327.89		71.3916	1327.86		58.7485	1342.89		57.6264	1322.87
54.1002	540.954		77.7096	1327.88		72.982	1332.87		71.5447	1332.88		58.8704	1347.89		57.9279	1327.88
54.2817	542.958		77.8398	1332.88		73.0257	1337.89		71.763	1337.89		59.1587	1352.91		57.933	1332.89
54.5062	544.963		78.0837	1337.91		73.1651	1342.91		71.8393	1342.91		59.3563	1357.93		58.0278	1337.87
54.665	546.964		78.0241	1342.92		73.3291	1347.9		71.8958	1347.92		59.5617	1362.9		58.0439	1342.9
54.6915	548.986		78.1617	1347.89		73.6217	1352.91		72.2651	1352.9		59.5703	1367.94		58.4754	1347.89
54.8519	550.972		78.2931	1352.91		73.6779	1357.91		72.4388	1357.92		59.8848	1372.93		58.5844	1352.92
55.0641	552.99		78.3445	1357.93		73.8942	1362.93		72.5528	1362.91		60.0684	1377.93		58.7275	1357.92
55.2083	555.005		78.5705	1362.93		74.069	1367.94		72.5883	1367.93		60.2699	1382.95		58.8881	1362.92
55.154	557.001		78.5631	1367.93		74.1068	1372.93		72.8536	1372.95		60.4132	1387.95		58.9895	1367.91
55.352	558.974		78.6914	1372.93		74.2469	1377.94		72.921	1377.94		60.4184	1392.96		59.1479	1372.93
55.6441	560.982		78.9589	1377.93		74.445	1382.96		73.0513	1382.95		60.6623	1397.96		59.205	1377.95
55.7795	562.995		78.9928	1382.97		74.6302	1387.95		73.1711	1387.96		60.8605	1403		59.3742	1382.94
55.8039	565		79.0139	1387.94		74.5462	1392.97		73.4053	1392.97		60.8479	1407.96		59.5118	1387.95
55.9013	567.004		79.2542	1392.96		74.8091	1397.96		73.6918	1397.94		61.0645	1412.98		59.8482	1392.96
56.2468	568.994		79.428	1397.98		75.0499	1402.97		73.7812	1402.98		61.2193	1418.01		59.8927	1397.97
56.4172	570.993		79.4913	1402.98		75.1711	1408		73.9803	1407.98		61.3103	1423		60.1631	1402.94
56.5179	573.011		79.4667	1407.97		75.3228	1412.98		74.0231	1412.99		61.4231	1428.01		60.3987	1407.99
56.6106	575.006		79.7647	1413.01		75.6151	1417.98		74.1917	1418		61.7125	1432.99		60.3656	1413
56.902	577.008		79.8245	1418		75.7245	1423.01		74.3442	1422.98		61.8738	1438.03		60.4957	1417.99
56.9992	579.019		79.9561	1423.01		75.801	1428.02		74.3803	1428.03		61.9307	1443.03		60.6374	1423.02
57.1036	581.033		80.0075	1428.02		75.9342	1433.02		74.6186	1433.01		62.1211	1448.04		60.9863	1427.98
57.0981	583.035		80.2713	1433.01		76.1756	1437.99		74.9549	1438.02		62.2375	1453.04		61.0176	1433.02
57.3025	585.01		80.369	1438.01		76.486	1443.04		75.0161	1443.02		62.4661	1458.01		61.2178	1438.03
57.5882	587.023		80.4694	1443.05		76.4646	1448.04		75.1345	1448.05		62.6146	1463.07		61.3233	1443.02
57.7284	589.04		80.5045	1448.03		76.6697	1453.04		75.311	1453.03		62.725	1468.04		61.4786	1448.03
57.7668	591.03		80.6946	1453.03		77.0156	1458.04		75.4914	1458.06		62.9719	1473.06		61.6346	1453.03
58.0196	593.038		81.0106	1458.04		77.0835	1463.07		75.5836	1463.05		63.1127	1478.09		61.6667	1458.04
58.14	595.039		81.0603	1463.07		77.1925	1468.07		75.8077	1468.06		63.1305	1483.09		61.8686	1463.07
58.3971	597.027		81.0517	1468.06		77.3773	1473.05		75.9733	1473.07		63.1492	1488.07		62.1718	1468.05
58.5494	599.037		81.1199	1473.08		77.6269	1478.09		76.122	1478.09		63.3624	1493.09		62.3164	1473.08
58.6388	601.074		81.3246	1478.06		77.7079	1483.07		76.1221	1483.08		63.7261	1498.1		62.4332	1478.07
58.7883	603.033		81.5186	1483.08		77.7847	1488.09		76.3157	1488.08		63.8264	1503.09		62.5407	1483.07
59.0177	605.053		81.4848	1488.1		77.9701	1493.1		76.5999	1493.07		63.9469	1508.13		62.6703	1488.09
59.0988	607.07		81.7025	1493.09		78.1132	1498.09		76.7552	1498.13		64.0652	1513.1		62.8151	1493.1
59.2172	609.041		81.8798	1498.09		78.3757	1503.12		76.8953	1503.09		64.3761	1518.14		62.8755	1498.09
59.4835	611.061		82.0493	1503.11		78.5582	1508.11		76.8845	1508.11		64.525	1523.12		63.0354	1503.1
59.5693	613.068		81.9563	1508.12		78.6831	1513.12		77.0231	1513.11		64.5599	1528.15		63.2636	1508.11
59.523	615.084		82.2786	1513.13		78.9218	1518.12		77.3611	1518.13		64.7041	1533.14		63.3897	1513.14
59.783	617.057		82.3246	1518.11		78.9039	1523.14		77.3122	1523.14		64.8653	1538.14		63.6266	1518.11
59.94	619.08		82.2762	1523.15		79.1909	1528.15		77.4982	1528.12		65.1387	1543.17		63.7992	1523.13
60.0966	621.07		82.3907	1528.13		79.1907	1533.14		77.7122	1533.15		65.1138	1548.16		64.0319	1528.13
60.3702	623.077		82.6314	1533.15		79.4669	1538.14		77.9512	1538.15		65.3635	1553.16		64.0512	1533.15
60.279	625.091		82.6372	1538.14		79.5464	1543.16		78.0508	1543.16		65.4743	1558.17		64.2684	1538.15
60.5525	627.078		82.7719	1543.18		79.7086	1548.17		78.2017	1548.15		65.7331	1563.19		64.465	1543.15
60.7045	629.1		82.9504	1548.16		79.9047	1553.16		78.3799	1553.17		65.986	1568.17		64.493	1548.16
60.8014	631.097		83.0442	1553.17		80.0966	1558.18		78.5715	1558.18		65.9071	1573.21		64.6375	1553.18
61.081	633.075		83.1415	1558.16		80.3135	1563.18		78.6679	1563.18		66.1868	1578.19		64.7426	1558.17
61.1614	635.102		83.5054	1563.17		80.314	1568.18		78.7408	1568.18		66.3576	1583.23		64.8091	1563.19
61.2696	637.106		83.2509	1568.22		80.4341	1573.2		78.8952	1573.21		66.4188	1588.2		65.0882	1568.18
61.2098	639.14		83.5871	1573.19		80.6469	1578.19		79.2545	1578.2		66.464	1593.23		65.2709	1573.19
61.4297	641.079		83.7844	1578.2		80.874	1583.22		79.2876	1583.19		66.7247	1598.22		65.3774	1578.21
61.7594	643.09		83.8411	1583.24		80.9198	1588.21		79.3704	1588.23		66.8278	1603.24		65.6535	1583.19
61.8344	645.118		83.8869	1588.21		81.1145	1593.23		79.6122	1593.22		66.9621	1608.23		65.7552	1588.22
61.9548	647.115		84.1446	1593.22		81.2121	1598.21		79.7611	1598.23		67.1542	1613.25		65.8726	1593.23
62.0784	649.122		84.2257	1598.23		81.5272	1603.23		79.7698	1603.24		67.1915	1618.23		65.8369	1598.23
62.2558	651.099		84.3853	1603.24		81.4876	1608.25		80.0393	1608.22		67.4392	1623.27		66.1384	1603.22
62.5684	653.121		84.2633	1608.26		81.7722	1613.23		80.1996	1613.24		67.636	1628.25		66.2125	1608.24
62.578	655.148		84.5534	1613.23		81.9833	1618.26		80.2871	1618.26		67.6069	1633.27		66.5994	1613.25
62.6799	657.114		84.6526	1618.26		82.0086	1623.26		80.45	1623.25		67.9457	1638.27		66.6606	1618.24
62.9177	659.108		84.7621	1623.27		82.1276	1628.27		80.5752	1628.26		68.0749	1643.28		66.877	1623.25
62.8932	661.148		84.7587	1628.26		82.2902	1633.27		80.7081	1633.28		68.2879	1648.29		66.9961	1628.28
63.151	663.131		85.0266	1633.27		82.4821	1638.28		80.9384	1638.29		68.2236	1653.3		66.972	1633.28
63.2974	665.14		85.1596	1638.28		82.638	1643.28		81.0462	1643.25		68.4536	1658.29		67.1941	1638.27
63.5494	667.124		85.2658	1643.28		82.7404	1648.3		81.2541	1648.3		68.7693	1663.31		67.3913	1643.29
63.6487	669.15		85.3233	1648.3		82.759	1653.3		81.286	1653.3		68.7831	1668.33		67.6166	1648.29
63.8503	671.142		85.4458	1653.29		83.0226	1658.3		81.4309	1658.31		68.8087	1673.32		67.7475	1653.28
63.8883	673.158		85.5726	1658.31		83.1657	1663.29		81.531	1663.3		69.1525	1678.31		67.8327	1658.3
64.1121	675.144		85.7368	1663.33		83.1654	1668.35		81.6291	1668.32		69.2866	1683.34		68.0708	1663.3
64.2326	677.16		85.7681	1668.31		83.3425	1673.3		81.8856	1673.31		69.4679	1688.32		68.1954	1668.31
64.3908	679.147		85.9367	1673.32		83.5187	1678.34		82.1671	1678.33		69.5095	1693.35		68.3305	1673.32
64.5489	681.17		85.9495	1678.35		83.8041	1683.33		82.2641	1683.34		69.7131	1698.36		68.3726	1678.34
64.6121	683.144		86.0933	1683.32		83.8483	1688.33		82.5041	1688.34		69.8117	1703.34		68.5691	1683.32
64.6958	685.181		86.1982	1688.35		83.939	1693.36		82.5705	1693.35		70.0556	1708.36		68.8747	1688.35
64.7956	687.162		86.3647	1693.33		84.2152	1698.34		82.8282	1698.34		70.0829	1713.36		69.0277	1693.34
65.1006	689.165		86.5144	1698.37		84.4092	1703.36		82.7961	1703.36		70.3142	1718.38		68.9692	1698.35
65.2016	691.162		86.6336	1703.36		84.5019	1708.38		82.8861	1708.38		70.3873	1723.38		69.1271	1703.37
65.3908	693.175		86.7071	1708.36		84.6916	1713.36		83.2132	1713.35		70.5875	1728.4		69.3337	1708.36
65.413	695.181		86.8983	1713.38		84.7948	1718.36		83.2956	1718.41		70.446	1733.4		69.5038	1713.38
65.5918	697.186		86.9277	1718.39		84.9484	1723.4		83.4538	1723.37		70.8303	1738.39		69.4806	1718.36
65.6522	699.186		87.1307	1723.4		85.0826	1728.39		83.502	1728.39		71.0853	1743.43		69.7503	1723.38
65.9741	701.167		87.1908	1728.38		85.3535	1733.4		83.8053	1733.39		71.2003	1748.4		69.8937	1728.39
66.0566	703.2		87.2704	1733.38		85.4353	1738.4		83.9727	1738.41		71.2258	1753.42		70.0958	1733.41
66.2771	705.194		87.3977	1738.41		85.7201	1743.4		84.0352	1743.4		71.3897	1758.42		70.3215	1738.38
66.4656	707.176		87.6826	1743.41		85.7817	1748.43		84.0398	1748.42		71.6782	1763.44		70.368	1743.4
66.6823	709.215		87.6429	1748.42		85.9644	1753.42		84.2739	1753.42		71.6856	1768.44		70.4656	1748.43
66.6881	711.192		87.8008	1753.41		86.1246	1758.43		84.4706	1758.44		71.9285	1773.43		70.6961	1753.41
66.8257	713.206		87.9153	1758.43		86.2828	1763.42		84.523	1763.42		71.9799	1778.46		70.8449	1758.42
67.0758	715.205		88.0097	1763.44		86.4543	1768.46		84.6811	1768.43		72.0655	1783.45		70.7984	1763.42
67.122	717.204		88.1061	1768.43		86.6112	1773.43		84.8843	1773.45		72.2371	1788.47		70.9904	1768.44
67.3973	719.207		88.3303	1773.46		86.6967	1778.44		85.0794	1778.45		72.4842	1793.48		71.1878	1773.44
67.3842	721.21		88.5796	1778.44		86.7414	1783.48		85.189	1783.45		72.6705	1798.47		71.3532	1778.45
67.685	723.225		88.6494	1783.47		87.0184	1788.44		85.3617	1788.46		72.7748	1803.49		71.5582	1783.44
67.7241	725.219		88.618	1788.47		87.1303	1793.5		85.4453	1793.48		72.9227	1808.47		71.5266	1788.49
67.8182	727.22		88.742	1793.47		87.1937	1798.45		85.6644	1798.48		73.0906	1813.49		71.6844	1793.46
67.9034	729.228		88.8727	1798.47		87.527	1803.49		85.7211	1803.48		73.3062	1818.5		71.7969	1798.47
68.1587	731.215		89.1431	1803.49		87.5753	1808.48		85.8773	1808.49		73.4529	1823.5		72.0901	1803.47
68.4407	733.213		89.079	1808.49		87.6305	1813.5		86.2432	1813.49		73.6308	1828.52		72.2406	1808.49
68.432	735.248		89.208	1813.49		87.8884	1818.49		86.2708	1818.5		73.7276	1833.53		72.4559	1813.48
68.4682	737.234		89.4795	1818.52		88.0496	1823.52		86.2912	1823.51		73.8708	1838.51		72.417	1818.51
68.6303	739.241		89.5132	1823.51		88.1794	1828.51		86.3987	1828.5		73.9872	1843.52		72.6696	1823.5
68.8494	741.237		89.4543	1828.5		88.3316	1833.52		86.6	1833.52		74.0758	1848.53		72.9658	1828.51
68.9243	743.234		89.4575	1833.54		88.5544	1838.53		86.8432	1838.54		74.1883	1853.56		72.9026	1833.53
69.0367	745.246		89.6835	1838.52		88.6988	1843.53		86.8668	1843.52		74.2884	1858.55		73.0239	1838.52
69.416	747.227		89.8197	1843.54		88.7484	1848.53		86.9441	1848.54		74.4498	1863.55		73.2641	1843.53
69.6068	749.255		89.8496	1848.53		88.9147	1853.56		87.0626	1853.54		74.6374	1868.57		73.4122	1848.53
69.559	751.255		90.0968	1853.56		89.1454	1858.54		87.3426	1858.55		74.7456	1873.56		73.5225	1853.54
69.6795	753.262		90.2273	1858.55		89.4017	1863.55		87.4217	1863.56		74.8788	1878.59		73.8526	1858.55
69.6521	755.274		90.2411	1863.56		89.2803	1868.58		87.6059	1868.55		75.0324	1883.54		73.7708	1863.56
70.0802	757.236		90.2504	1868.57		89.4982	1873.54		87.7513	1873.58		75.1773	1888.59		73.9908	1868.58
70.1582	759.258		90.5329	1873.55		89.679	1878.58		87.842	1878.58		75.4446	1893.59		74.078	1873.55
70.2846	761.27		90.7511	1878.57		89.8145	1883.58		88.1308	1883.56		75.4965	1898.6		74.2475	1878.59
70.513	763.251		90.7363	1883.59		89.9275	1888.59		88.2048	1888.61		75.5934	1903.6		74.3904	1883.57
70.6134	765.276		90.8546	1888.59		89.9867	1893.59		88.2802	1893.56		75.7278	1908.6		74.5015	1888.59
70.5083	767.292		90.9499	1893.6		90.2404	1898.58		88.3635	1898.61		75.8341	1913.62		74.6778	1893.59
70.9426	769.269		91.1602	1898.6		90.3879	1903.63		88.5044	1903.61		75.9998	1918.62		74.6465	1898.59
70.8408	771.28		91.2755	1903.6		90.5447	1908.59		88.8312	1908.61		76.0123	1923.64		74.8648	1903.62
71.1906	773.276		91.251	1908.61		90.4765	1913.64		88.8585	1913.6		76.2615	1928.64		75.0448	1908.62
71.2556	775.276		91.4238	1913.62		90.7511	1918.62		88.9303	1918.62		76.437	1933.62		75.0468	1913.62
71.2684	777.305		91.6146	1918.63		90.9876	1923.62		89.0672	1923.63		76.6441	1938.64		75.1841	1918.61
71.4398	779.282		91.8426	1923.62		91.0313	1928.64		89.3123	1928.61		76.6905	1943.64		75.4496	1923.62
71.7779	781.283		91.7867	1928.65		91.1078	1933.64		89.4918	1933.66		76.7858	1948.68		75.5586	1928.63
71.7701	783.297		91.8699	1933.62		91.351	1938.64		89.6739	1938.64		77.0267	1953.65		75.7402	1933.64
71.9454	785.293		92.047	1938.65		91.4874	1943.65		89.7823	1943.66		77.3334	1958.67		75.9185	1938.64
72.2957	787.281		92.1865	1943.65		91.4799	1948.65		89.8775	1948.64		77.425	1963.66		75.9784	1943.67
72.326	789.302		92.1378	1948.65		91.6328	1953.66		90.1839	1953.66		77.4958	1968.69		76.1983	1948.64
72.3143	791.346		92.3416	1953.68		91.9474	1958.68		90.279	1958.66		77.653	1973.69		76.1431	1953.68
72.6239	793.28		92.3229	1958.66		91.9143	1963.67		90.2767	1963.68		77.7799	1978.68		76.4101	1958.65
72.5018	795.315		92.5116	1963.69		92.2035	1968.68		90.3877	1968.69		77.9461	1983.7		76.594	1963.68
72.7939	797.314		92.5875	1968.68		92.2442	1973.7		90.5839	1973.67		78.1419	1988.71		76.7553	1968.67
72.9795	799.315		92.6704	1973.7		92.4366	1978.68		90.7831	1978.72		78.1923	1993.7		76.9471	1973.68
73.0979	801.316		92.8957	1978.68		92.5196	1983.71		90.7774	1983.7		78.3872	1998.72		76.9911	1978.69
73.2255	803.31		93.0633	1983.7		92.6363	1988.72		90.9118	1988.68		78.5845	2003.73		77.1367	1983.71
73.5714	805.302		92.968	1988.74		92.8645	1993.72		91.1335	1993.73		78.6423	2008.72		77.2413	1988.72
73.6298	807.342		93.1276	1993.7		93.0102	1998.71		91.4102	1998.7		78.9143	2013.73		77.3865	1993.71
73.7133	809.341		93.369	1998.72		93.1405	2003.72		91.4146	2003.74		78.8348	2018.74		77.5352	1998.7
73.782	811.334		93.5232	2003.72		93.2108	2008.72		91.4555	2008.74		79.081	2023.74		77.6652	2003.73
74.1286	813.309		93.5827	2008.74		93.5008	2013.73		91.654	2013.73		79.0812	2028.78		77.7763	2008.73
74.1752	815.368		93.6288	2013.73		93.5659	2018.76		91.9418	2018.73		79.3696	2033.74		77.8719	2013.73
74.2602	817.309		93.9414	2018.74		93.7459	2023.73		91.9065	2023.76		79.5661	2038.78		78.2391	2018.76
74.4681	819.35		93.9755	2023.74		93.7398	2028.78		92.0502	2028.75		79.6926	2043.74		78.3532	2023.74
74.6351	821.329		94.0736	2028.76		93.9831	2033.74		92.3197	2033.75		79.7944	2048.79		78.6393	2028.75
74.7948	823.352		94.2445	2033.76		94.1442	2038.78		92.5181	2038.78		80.0686	2053.76		78.5278	2033.75
74.8989	825.352		94.3076	2038.76		94.387	2043.76		92.6056	2043.77		80.0774	2058.75		78.5428	2038.76
75.0594	827.339		94.262	2043.78		94.4167	2048.78		92.7009	2048.76		80.194	2063.78		78.8022	2043.78
75.2225	829.35		94.3911	2048.77		94.4808	2053.76		92.7367	2053.77		80.2892	2068.78		78.9946	2048.76
75.3065	831.361		94.5269	2053.77		94.6515	2058.75		92.9423	2058.78		80.5293	2073.79		79.1366	2053.74
75.3378	833.379		94.7119	2058.75		94.9219	2063.78		93.045	2063.78		80.683	2078.8		79.372	2058.77
75.4977	835.34		94.8732	2063.79		94.9518	2068.78		93.2139	2068.77		80.8521	2083.78		79.4481	2063.77
75.8652	837.351		94.8218	2068.76		95.0464	2073.79		93.3139	2073.79		80.9422	2088.79		79.4218	2068.79
75.9305	839.37		94.9972	2073.78		95.2541	2078.78		93.4896	2078.79		81.0547	2093.8		79.6533	2073.77
75.821	841.389		95.1536	2078.81		95.3916	2083.82		93.6831	2083.79		81.1491	2098.82		79.7763	2078.79
76.141	843.344		95.2894	2083.78		95.3404	2088.79		93.8679	2088.79		81.2086	2103.82		80.0356	2083.78
76.3358	845.371		95.3621	2088.8		95.5531	2093.8		93.918	2093.82		81.2604	2108.83		80.1668	2088.82
76.3149	847.383		95.3183	2093.82		95.6518	2098.81		94.1229	2098.8		81.5745	2113.79		80.2284	2093.78
76.5644	849.383		95.4985	2098.82		95.9678	2103.83		94.3147	2103.83		81.8069	2118.85		80.4166	2098.83
76.6755	851.377		95.7479	2103.81		95.8848	2108.81		94.2772	2108.82		81.7998	2123.86		80.5431	2103.81
76.8553	853.379		95.9507	2108.84		96.2607	2113.84		94.5114	2113.84		81.9095	2128.84		80.815	2108.83
76.9256	855.403		95.7989	2113.82		96.528	2118.84		94.5639	2118.82		81.9882	2133.85		80.7769	2113.84
77.0541	857.383		96.073	2118.84		96.643	2123.84		94.7019	2123.84		82.1763	2138.87		80.8491	2118.84
77.1033	859.39		96.1824	2123.83		96.7455	2128.86		94.877	2128.85		82.2209	2143.86		81.1204	2123.83
77.3155	861.379		96.3273	2128.84		96.8395	2133.85		95.0452	2133.86		82.4918	2148.86		81.298	2128.84
77.3429	863.407		96.3199	2133.86		96.9979	2138.87		95.2286	2138.87		82.6515	2153.9		81.3182	2133.86
77.4685	865.403		96.4	2138.87		97.1405	2143.87		95.2165	2143.87		82.7158	2158.88		81.4426	2138.85
77.573	867.383		96.5428	2143.87		97.1787	2148.87		95.3785	2148.87		82.794	2163.88		81.6373	2143.88
78.004	869.393		96.7872	2148.86		97.2352	2153.88		95.5401	2153.86		83.0691	2168.9		81.818	2148.87
78.0392	871.412		96.8618	2153.88		97.5301	2158.88		95.6738	2158.9		83.2507	2173.89		81.9116	2153.87
78.1334	873.414		97.0099	2158.88		97.5936	2163.9		95.8234	2163.87		83.2595	2178.9		81.9377	2158.88
78.1589	875.428		97.0544	2163.91		97.826	2168.89		95.827	2168.91		83.2964	2183.94		82.1612	2163.89
78.5098	877.386		97.048	2168.89		97.8288	2173.89		96.0192	2173.89		83.6477	2188.9		82.3816	2168.88
78.6064	879.431		97.2502	2173.91		97.9832	2178.91		96.205	2178.92		83.841	2193.92		82.5159	2173.93
78.7317	881.418		97.525	2178.9		98.1081	2183.91		96.4138	2183.89		83.8161	2198.94		82.6351	2178.89
78.8816	883.414		97.6078	2183.92		98.1942	2188.91		96.5293	2188.93		83.9503	2203.93		82.7325	2183.9
78.9054	885.427		97.6984	2188.9		98.4539	2193.93		96.6217	2193.93		84.0462	2208.94		82.8787	2188.92
79.1695	887.432		97.7178	2193.92		98.5422	2198.94		96.8522	2198.93		84.2359	2213.94		83.0782	2193.91
79.251	889.411		97.9389	2198.94		98.6699	2203.94		97.0167	2203.93		84.5123	2218.94		82.9847	2198.95
79.429	891.447		97.9786	2203.95		98.8172	2208.94		96.978	2208.94		84.5414	2223.96		83.1799	2203.9
79.5006	893.425		98.0618	2208.94		98.8626	2213.95		97.2496	2213.94		84.6102	2228.98		83.3752	2208.97
79.8085	895.422		98.0972	2213.95		98.9573	2218.94		97.3361	2218.95		84.7891	2233.96		83.6456	2213.93
79.7881	897.448		98.3368	2218.95		99.344	2223.95		97.4922	2223.96		85.096	2238.98		83.7528	2218.98
79.9597	899.443		98.4109	2223.95		99.3753	2228.99		97.5858	2228.96		84.8843	2243.97		83.7861	2223.94
79.9948	901.446		98.5047	2228.96		99.3982	2233.98		97.5831	2233.99		85.2673	2249		83.9862	2228.98
80.0511	903.448		98.5218	2233.98		99.6748	2238.96		97.7084	2238.96		85.4331	2253.99		84.159	2233.96
80.2515	905.459		98.7593	2238.97		99.9616	2243.99		97.9363	2243.99		85.4197	2259		84.0395	2238.98
80.4584	907.445		98.8395	2243.97		99.9045	2248.99		98.069	2248.99		85.5237	2264		84.2834	2243.96
80.6187	909.458		98.8889	2249.01		99.8893	2254		98.1879	2253.99		85.6266	2269.01		84.5054	2249
80.6474	911.446		98.9475	2253.99		100.08	2259		98.2629	2259.01		85.9333	2274		84.5011	2254
80.7818	913.463		99.1982	2259		100.404	2263.98		98.4521	2264.01		85.9833	2279.04		84.6704	2259
80.9288	915.462		99.4043	2263.99		100.526	2269.04		98.6235	2269.01		86.1512	2284.01		84.7408	2264
81.2366	917.442		99.3537	2269.02		100.65	2274.02		98.7653	2274		86.2184	2289.06		84.9431	2268.99
81.2314	919.485		99.5992	2274.01		100.697	2279.04		98.8557	2279.04		86.534	2294.03		85.0392	2274.03
81.2951	921.472		99.7237	2279.03		100.937	2284.01		99.1428	2284.04		86.5492	2299.05		85.3406	2279.02
81.4247	923.477		99.7604	2284.03		100.923	2289.04		99.2951	2289.02		86.7138	2304.06		85.5153	2284.01
81.611	925.46		99.8464	2289.03		100.998	2294.04		99.4809	2294.05		86.7948	2309.04		85.6916	2289.05
81.7086	927.473		99.9708	2294.06		101.348	2299.04		99.4819	2299.05		87.0777	2314.06		85.6777	2294.05
81.9028	929.481		100.128	2299.03		101.42	2304.07		99.8173	2304.06		87.1629	2319.09		85.7365	2299.04
81.9598	931.475		100.18	2304.07		101.531	2309.02		99.8824	2309.05		87.2556	2324.06		86.0676	2304.06
82.1854	933.477		100.248	2309.04		101.701	2314.08		100.028	2314.05		87.3644	2329.08		86.087	2309.05
82.2039	935.503		100.449	2314.08		101.855	2319.07		100.074	2319.09		87.6053	2334.08		86.2569	2314.06
82.364	937.476		100.45	2319.06		102.161	2324.09		100.329	2324.05		87.729	2339.1		86.2591	2319.06
82.5568	939.489		100.725	2324.08		102.267	2329.08		100.276	2329.11		87.7487	2344.12		86.5833	2324.06
82.6928	941.479		100.829	2329.09		102.319	2334.09		100.435	2334.08		87.9644	2349.07		86.6577	2329.09
82.8051	943.494		100.818	2334.09		102.45	2339.09		100.624	2339.1		87.9545	2354.11		86.7883	2334.08
82.9279	945.519		100.915	2339.08		102.64	2344.09		100.848	2344.09		88.1769	2359.11		86.8501	2339.1
83.1294	947.488		101.151	2344.1		102.769	2349.12		101.023	2349.1		88.3829	2364.13		86.927	2344.11
83.2963	949.504		101.227	2349.11		102.892	2354.11		100.921	2354.12		88.417	2369.12		87.0993	2349.08
83.4179	951.505		101.276	2354.12		102.955	2359.11		101.198	2359.12		88.5824	2374.14		87.2943	2354.13
83.5184	953.499		101.462	2359.1		103.161	2364.11		101.153	2364.12		88.718	2379.14		87.2874	2359.1
83.7311	955.505		101.497	2364.13		103.403	2369.13		101.352	2369.13		88.8259	2384.14		87.6186	2364.12
83.7907	957.511		101.649	2369.12		103.426	2374.14		101.484	2374.13		89.1723	2389.14		87.7491	2369.14
83.8286	959.534		101.608	2374.15		103.735	2379.13		101.644	2379.13		89.1646	2394.17		87.6845	2374.13
83.9532	961.503		101.882	2379.13		103.56	2384.14		101.743	2384.15		89.2993	2399.15		87.7634	2379.14
84.1481	963.509		101.847	2384.14		103.965	2389.14		101.814	2389.15		89.344	2404.17		87.9445	2384.12
84.3282	965.538		102.045	2389.17		104.156	2394.17		102.082	2394.16		89.5431	2409.18		88.1487	2389.16
84.2461	967.529		102.09	2394.15		104.123	2399.14		102.159	2399.16		89.7885	2414.17		88.393	2394.15
84.4736	969.524		102.324	2399.16		104.428	2404.17		102.365	2404.18		89.9572	2419.18		88.6046	2399.17
84.5964	971.535		102.399	2404.16		104.422	2409.19		102.401	2409.17		89.9588	2424.19		88.8095	2404.15
84.771	973.518		102.389	2409.18		104.599	2414.18		102.563	2414.18		90.1735	2429.2		88.8333	2409.18
84.7632	975.541		102.457	2414.17		104.608	2419.17		102.531	2419.18		90.2309	2434.2		88.9482	2414.18
85.0684	977.533		102.584	2419.2		104.859	2424.2		102.773	2424.18		90.4608	2439.2		89.1981	2419.17
85.026	979.555		102.709	2424.18		105	2429.18		102.957	2429.2		90.3662	2444.21		89.2252	2424.2
85.2345	981.525		102.814	2429.21		105.173	2434.21		103.051	2434.21		90.666	2449.22		89.5023	2429.19
85.4159	983.543		102.871	2434.18		105.308	2439.21		103.125	2439.22		90.9343	2454.24		89.608	2434.22
85.5886	985.546		102.972	2439.23		105.524	2444.22		103.408	2444.21		91.0041	2459.23		89.7538	2439.2
85.6121	987.557		103.113	2444.24		105.368	2449.24		103.576	2449.22		91.0891	2464.23		89.7778	2444.19
85.7626	989.542		103.141	2449.24		105.73	2454.24		103.659	2454.25		91.2926	2469.25		89.9501	2449.23
85.9735	991.551		103.231	2454.19		105.674	2459.22		103.797	2459.21		91.3557	2474.24		90.0004	2454.26
86.0035	993.552		103.338	2459.26		105.926	2464.24		103.975	2464.26		91.5727	2479.25		90.096	2459.23
86.1697	995.572		103.396	2464.21		106.168	2469.25		104.117	2469.24		91.5976	2484.27		90.1825	2464.24
86.3308	997.553		103.554	2469.24		106.307	2474.25		104.186	2474.24		91.6174	2489.26		90.4129	2469.24
86.4451	999.554		103.641	2474.24		106.302	2479.25		104.342	2479.25		92.0358	2494.26		90.5012	2474.23
86.5941	1001.59		103.781	2479.27		106.388	2484.25		104.414	2484.27		92.1209	2499.29		90.6458	2479.26
86.7258	1003.55		103.884	2484.23		106.497	2489.28		104.589	2489.24		92.2202	2504.28		90.7759	2484.26
86.9407	1005.57		104.129	2489.3		106.602	2494.28		104.777	2494.28		92.3419	2509.27		90.956	2489.26
86.9994	1007.59		104.199	2494.26		106.696	2499.27		104.787	2499.28		92.5166	2514.3		90.9253	2494.27
87.0654	1009.58		104.322	2499.28		106.923	2504.27		104.994	2504.29		92.5225	2519.3		91.0445	2499.29
87.2511	1011.57		104.447	2504.27		107.098	2509.29		105.077	2509.29		92.5521	2524.3		91.3076	2504.26
87.3487	1013.59		104.521	2509.29		107.054	2514.3		105.217	2514.29		92.7207	2529.32		91.4154	2509.3
87.5318	1015.57		104.595	2514.3		107.33	2519.28		105.128	2519.3		92.9898	2534.3		91.4381	2514.3
87.7465	1017.59		104.702	2519.3		107.355	2524.3		105.395	2524.32		93.1634	2539.33		91.5874	2519.29
87.8176	1019.57		104.833	2524.3		107.543	2529.32		105.528	2529.28		93.3259	2544.33		91.9068	2524.3
87.9155	1021.59		104.937	2529.32		107.719	2534.3		105.763	2534.34		93.3605	2549.32		91.9717	2529.31
87.989	1023.61		104.956	2534.31		107.784	2539.34		105.796	2539.3		93.5602	2554.32		92.0223	2534.3
88.1818	1025.59		105.179	2539.33		108.068	2544.33		106.056	2544.34		93.6929	2559.36		92.2422	2539.33
88.1875	1027.6		105.372	2544.32		108.16	2549.33		106.214	2549.33		93.5884	2564.36		92.3879	2544.32
88.4704	1029.6		105.161	2549.34		108.375	2554.34		106.297	2554.35		93.8215	2569.37		92.6049	2549.33
88.5097	1031.6		105.432	2554.34		108.276	2559.35		106.288	2559.35		94.0692	2574.33		92.6391	2554.33
88.7406	1033.61		105.576	2559.34		108.454	2564.34		106.437	2564.33		94.2905	2579.37		92.6622	2559.34
88.7973	1035.61		105.749	2564.34		108.643	2569.36		106.622	2569.37		94.2555	2584.38		92.9233	2564.36
88.9374	1037.59		105.882	2569.38		108.732	2574.36		106.889	2574.35		94.4227	2589.37		93.0979	2569.36
89.1083	1039.62		105.82	2574.35		108.923	2579.37		106.924	2579.36		94.6992	2594.36		93.1456	2574.35
89.1777	1041.62		106.045	2579.37		109.081	2584.38		107.124	2584.38		94.7091	2599.41		93.3154	2579.38
89.3025	1043.58		106.131	2584.36		109.193	2589.38		107.179	2589.37		94.7875	2604.39		93.3186	2584.38
89.5324	1045.63		106.23	2589.38		109.096	2594.39		107.399	2594.39		94.855	2609.4		93.3779	2589.37
89.5647	1047.62		106.277	2594.38		109.3	2599.38		107.351	2599.39		95.122	2614.42		93.5562	2594.37
89.7969	1049.63		106.371	2599.4		109.53	2604.41		107.426	2604.4		95.2486	2619.4		93.7766	2599.39
89.8337	1051.62		106.421	2604.39		109.787	2609.4		107.461	2609.4		95.2588	2624.42		93.6757	2604.4
90.017	1053.63		106.48	2609.42		109.84	2614.41		107.895	2614.41		95.4841	2629.44		93.8817	2609.41
90.1722	1055.65		106.767	2614.39		109.859	2619.4		107.916	2619.42		95.7033	2634.41		94.1277	2614.39
90.2541	1057.62		106.962	2619.43		110.156	2624.43		108.007	2624.42		95.7169	2639.44		94.244	2619.43
90.353	1059.64		107.037	2624.4		110.102	2629.41		108.24	2629.41		95.7	2644.43		94.4348	2624.41
90.3804	1061.65		107.11	2629.43		110.38	2634.43		108.344	2634.43		96.0094	2649.45		94.5789	2629.41
90.49	1063.63		107.294	2634.44		110.553	2639.42		108.461	2639.44		95.9479	2654.44		94.5307	2634.44
90.6656	1065.66		107.311	2639.43		110.626	2644.44		108.563	2644.45		96.128	2659.46		94.7553	2639.44
90.8764	1067.61		107.435	2644.44		110.565	2649.45		108.689	2649.45		96.2269	2664.45		94.8076	2644.42
91.0117	1069.66		107.468	2649.45		110.823	2654.45		108.852	2654.44		96.486	2669.46		95.0464	2649.46
91.0606	1071.65		107.602	2654.44		110.777	2659.45		108.952	2659.44		96.6488	2674.48		95.2316	2654.45
91.3338	1073.65		107.721	2659.46		111.079	2664.47		109.03	2664.47		96.7326	2679.48		95.3799	2659.45
91.6048	1075.65		107.835	2664.46		111.223	2669.46		109.028	2669.47		96.7746	2684.49		95.4218	2664.47
91.5303	1077.66		107.943	2669.48		111.365	2674.48		109.29	2674.47		96.897	2689.5		95.5093	2669.48
91.7105	1079.66		107.948	2674.47		111.472	2679.47		109.468	2679.48		97.0792	2694.49		95.8121	2674.44
91.7205	1081.67		108.105	2679.48		111.644	2684.5		109.416	2684.49		97.1886	2699.51		95.8348	2679.49
91.9674	1083.66		108.34	2684.48		111.633	2689.48		109.75	2689.5		97.3335	2704.5		95.8256	2684.49
92.0484	1085.65		108.443	2689.49		111.871	2694.49		109.797	2694.5		97.4991	2709.5		96.1643	2689.47
92.1326	1087.67		108.412	2694.5		111.994	2699.51		109.925	2699.49		97.63	2714.53		96.1875	2694.5
92.2337	1089.66		108.672	2699.51		112.202	2704.5		110.143	2704.51		97.7228	2719.52		96.3896	2699.5
92.4429	1091.67		108.731	2704.5		112.155	2709.51		110.181	2709.5		97.8755	2724.54		96.4484	2704.5
92.659	1093.69		108.759	2709.53		112.262	2714.53		110.468	2714.53		98.0405	2729.54		96.5783	2709.53
92.5953	1095.69		108.963	2714.52		112.399	2719.53		110.409	2719.52		98.1359	2734.53		96.7803	2714.5
92.6889	1097.66		109.036	2719.51		112.711	2724.53		110.602	2724.55		98.2761	2739.54		96.7986	2719.53
92.7411	1099.68		108.996	2724.53		112.57	2729.53		110.841	2729.53		98.4356	2744.56		96.9765	2724.54
93.0971	1101.69		109.172	2729.54		112.704	2734.56		110.789	2734.53		98.4586	2749.55		97.1404	2729.53
93.0795	1103.67		109.491	2734.54		112.918	2739.52		110.949	2739.56		98.6918	2754.56		97.2144	2734.55
93.2408	1105.7		109.362	2739.54		113.079	2744.57		111.2	2744.55		98.9331	2759.55		97.4127	2739.55
93.4326	1107.69		109.554	2744.57		113.187	2749.54		111.203	2749.57		98.8365	2764.58		97.5543	2744.55
93.6924	1109.68		109.784	2749.55		113.237	2754.57		111.311	2754.55		99.0052	2769.59		97.5554	2749.54
93.7702	1111.72		109.753	2754.57		113.535	2759.57		111.445	2759.58		99.2679	2774.57		97.6846	2754.57
93.915	1113.69		109.796	2759.56		113.536	2764.57		111.632	2764.56		99.3613	2779.61		97.7454	2759.56
94.0237	1115.72		110.017	2764.6		113.783	2769.58		111.709	2769.59		99.2419	2784.59		98.103	2764.58
94.169	1117.68		110.007	2769.59		113.957	2774.59		111.796	2774.58		99.5502	2789.59		98.2646	2769.57
94.3139	1119.71		110.142	2774.56		114.036	2779.59		111.943	2779.59		99.7546	2794.62		98.2723	2774.61
94.5383	1121.71		110.206	2779.59		114.256	2784.6		112.236	2784.6		99.7945	2799.61		98.3767	2779.57
94.6497	1123.71		110.436	2784.61		114.308	2789.61		112.291	2789.61		99.97	2804.63		98.5425	2784.62
94.7252	1125.71		110.557	2789.59		114.438	2794.61		112.428	2794.6		100.126	2809.62		98.6141	2789.59
94.8394	1127.71		110.6	2794.61		114.633	2799.64		112.51	2799.62		100.287	2814.63		98.7376	2794.61
94.9702	1129.72		110.55	2799.61		114.63	2804.59		112.726	2804.61		100.496	2819.63		98.7498	2799.61
95.1171	1131.72		110.794	2804.6		114.736	2809.63		112.954	2809.62		100.283	2824.63		98.943	2804.62
95.2869	1133.72		110.787	2809.66		114.848	2814.63		112.948	2814.62		100.613	2829.66		99.1168	2809.63
95.2649	1135.74		110.946	2814.62		115.042	2819.64		113.183	2819.66		100.851	2834.66		99.3035	2814.62
95.4082	1137.72		111.057	2819.64		115.32	2824.64		113.271	2824.63		100.921	2839.63		99.3937	2819.64
95.5356	1139.72		111.206	2824.62		115.206	2829.65		113.37	2829.67		100.739	2844.68		99.4376	2824.65
95.6602	1141.75		111.411	2829.66		115.479	2834.64		113.461	2834.64		100.95	2849.67		99.7023	2829.63
95.7987	1143.73		111.383	2834.64		115.535	2839.69		113.566	2839.66		101.198	2854.68		99.8185	2834.68
95.8436	1145.74		111.569	2839.65		115.745	2844.65		113.742	2844.68		101.411	2859.68		99.7311	2839.64
95.9672	1147.72		111.683	2844.68		115.87	2849.68		113.91	2849.64		101.419	2864.67		100.022	2844.65
96.1671	1149.74		111.739	2849.66		115.918	2854.68		113.955	2854.71		101.587	2869.7		100.259	2849.69
96.2201	1151.76		111.957	2854.68		116.026	2859.68		114.059	2859.66		101.758	2874.69		100.165	2854.67
96.331	1153.75		112.058	2859.67		116.382	2864.7		114.193	2864.7		101.965	2879.73		100.389	2859.7
96.5133	1155.75		112.056	2864.69		116.371	2869.68		114.35	2869.68		102.052	2884.68		100.403	2864.66
96.7055	1157.74		112.179	2869.71		116.479	2874.72		114.432	2874.72		102.271	2889.73		100.575	2869.71
96.7097	1159.75		112.393	2874.69		116.628	2879.68		114.515	2879.69		102.383	2894.71		100.62	2874.66
96.8687	1161.76		112.372	2879.72		116.845	2884.73		114.693	2884.7		102.606	2899.71		100.976	2879.71
97.0012	1163.74		112.335	2884.71		116.857	2889.71		114.721	2889.73		102.456	2904.73		101.024	2884.7
97.1969	1165.77		112.547	2889.71		116.952	2894.72		114.965	2894.72		102.706	2909.75		101.222	2889.73
97.2864	1167.76		112.506	2894.75		117.153	2899.71		114.851	2899.71		102.827	2914.75		101.195	2894.72
97.4309	1169.77		112.743	2899.7		117.428	2904.72		115.162	2904.74		102.975	2919.73		101.596	2899.71
97.6583	1171.76		112.846	2904.72		117.463	2909.75		115.339	2909.75		103.12	2924.75		101.66	2904.73
97.8356	1173.77		112.87	2909.73		117.597	2914.74		115.367	2914.75		103.24	2929.75		101.801	2909.74
97.8859	1175.77		113.037	2914.76		117.64	2919.73		115.476	2919.73		103.4	2934.79		101.764	2914.72
98.0778	1177.78		113.081	2919.75		117.819	2924.77		115.63	2924.75		103.64	2939.77		101.95	2919.76
98.1599	1179.78		113.231	2924.75		117.958	2929.75		115.711	2929.76		103.606	2944.77		102.149	2924.75
98.3978	1181.77		113.257	2929.76		118.194	2934.78		115.858	2934.76		103.769	2949.8		102.129	2929.78
98.3554	1183.79		113.445	2934.77		118.222	2939.77		115.984	2939.77		103.947	2954.78		102.355	2934.76
98.5248	1185.79		113.707	2939.76		118.354	2944.77		116.015	2944.78		104.075	2959.79		102.391	2939.77
98.5915	1187.78		113.756	2944.78		118.584	2949.79		116.243	2949.8		104.087	2964.81		102.509	2944.76
98.7636	1189.79		113.845	2949.8		118.66	2954.78		116.396	2954.76		104.249	2969.81		102.717	2949.79
98.7703	1191.8		113.926	2954.78		118.846	2959.79		116.508	2959.81		104.401	2974.79		102.796	2954.79
99.1665	1193.78		113.997	2959.8		118.821	2964.81		116.615	2964.78		104.684	2979.83		102.978	2959.78
99.3311	1195.8		114.047	2964.79		118.878	2969.8		116.795	2969.81		104.752	2984.79		103.058	2964.8
99.2001	1197.81		114.054	2969.82		119.086	2974.81		116.98	2974.79		104.731	2989.85		103.197	2969.79
99.2493	1199.79		114.392	2974.81		119.38	2979.81		117.101	2979.83		104.837	2994.82		103.284	2974.81
99.3337	1201.81		114.422	2979.8		119.387	2984.82		117.082	2984.82		105.173	2999.85		103.436	2979.81
99.543	1203.8		114.537	2984.83		119.454	2989.82		117.199	2989.82		105.156	3004.81		103.553	2984.84
99.6909	1205.79		114.544	2989.82		119.576	2994.82		117.337	2994.85		105.241	3009.87		103.647	2989.82
99.682	1207.83		114.728	2994.84		119.684	2999.85		117.424	2999.84		105.476	3014.84		103.847	2994.83
99.9683	1209.81		114.782	2999.84		119.861	3004.84		117.609	3004.83		105.58	3019.87		103.935	2999.83
100.113	1211.81		114.908	3004.82		119.933	3009.86		117.786	3009.83		105.581	3024.85		104.159	3004.84
100.312	1213.79		115.032	3009.86		120.095	3014.86		117.858	3014.86		105.715	3029.86		104.342	3009.86
100.312	1215.85		115.144	3014.83		120.292	3019.86		117.824	3019.86		106.02	3034.87		104.43	3014.86
100.583	1217.82		115.189	3019.86		120.294	3024.87		118.066	3024.87		106.173	3039.88		104.465	3019.85
100.494	1219.83		115.211	3024.88		120.535	3029.86		118.34	3029.86		106.148	3044.89		104.595	3024.85
100.787	1221.82		115.35	3029.86		120.62	3034.88		118.386	3034.89		106.287	3049.89		104.803	3029.9
100.792	1223.83		115.451	3034.89		120.681	3039.89		118.404	3039.87		106.484	3054.91		104.844	3034.85
101.039	1225.81		115.564	3039.85		120.816	3044.87		118.697	3044.89		106.669	3059.87		105.095	3039.9
101.123	1227.85		115.562	3044.89		120.756	3049.89		118.896	3049.9		106.738	3064.92		105.067	3044.87
101.329	1229.84		115.713	3049.9		120.999	3054.91		118.831	3054.91		106.839	3069.93		105.247	3049.9
101.249	1231.84		115.895	3054.89		121.121	3059.91		118.962	3059.9		106.818	3074.91		105.217	3054.89
101.413	1233.83		115.917	3059.9		121.286	3064.9		119.174	3064.89		107.055	3079.94		105.606	3059.9
101.507	1235.85		115.986	3064.92		121.402	3069.91		119.174	3069.92		107.068	3084.92		105.762	3064.92
101.852	1237.84		116.25	3069.9		121.54	3074.92		119.331	3074.93		107.226	3089.93		105.762	3069.9
101.875	1239.84		116.351	3074.92		121.755	3079.92		119.532	3079.91		107.448	3094.94		106.018	3074.93
101.99	1241.84		116.246	3079.95		121.772	3084.92		119.608	3084.93		107.805	3099.94		106.107	3079.91
102.156	1243.85		116.413	3084.93		121.954	3089.95		119.753	3089.95		107.708	3104.95		106.133	3084.93
102.437	1245.86		116.452	3089.94		122.134	3094.94		119.835	3094.93		107.914	3109.98		106.3	3089.94
102.542	1247.84		116.616	3094.94		122.248	3099.96		119.962	3099.95		107.932	3114.96		106.297	3094.94
102.486	1249.88		116.745	3099.96		122.431	3104.95		120.171	3104.96		107.949	3119.95		106.705	3099.94
102.584	1251.86		116.811	3104.95		122.58	3109.97		120.369	3109.95		108.158	3125		106.737	3104.96
102.832	1253.86		116.889	3109.96		122.574	3114.98		120.337	3114.97		108.144	3129.98		106.911	3109.96
102.916	1255.86		117.109	3114.98		122.875	3119.97		120.446	3119.98		108.374	3134.97		106.952	3114.97
103.11	1257.86		117.132	3119.97		123.002	3124.97		120.649	3124.97		108.603	3140.01		107.047	3119.96
103.273	1259.88		117.131	3124.95		123.055	3129.97		120.808	3129.98		108.613	3144.98		107.035	3124.99
103.361	1261.85		117.341	3130		123.21	3135		120.967	3134.99		108.636	3150.02		107.324	3129.96
103.375	1263.89		117.468	3134.99		123.394	3139.97		121	3139.99		108.998	3155.01		107.405	3135
103.586	1265.87		117.602	3139.97		123.531	3145		121.132	3145		109.17	3160		107.622	3140
103.733	1267.89		117.517	3145.01		123.538	3149.99		121.314	3149.99		109.195	3165.03		107.875	3144.99
103.796	1269.87		117.799	3150		123.738	3155.02		121.466	3155.03		109.217	3170.03		107.899	3149.99
103.85	1271.89		117.886	3155.01		123.846	3160.01		121.428	3160		109.376	3175.01		107.899	3155.01
104.083	1273.89		118.102	3160		123.939	3165.01		121.636	3165.02		109.481	3180.04		108.168	3160.01
104.163	1275.88		118.024	3165.01		124.112	3170.02		121.698	3170.03		109.71	3185.05		108.231	3165.03
104.224	1277.89		118.224	3170.02		124.321	3175.04		121.944	3175.03		109.66	3190.03		108.341	3170.01
104.564	1279.88		118.375	3175.04		124.534	3180.04		121.973	3180.04		109.809	3195.05		108.378	3175.05
104.578	1281.91		118.372	3180.06		124.466	3185.04		122.1	3185.03		110.015	3200.05		108.619	3180.03
104.619	1283.89		118.429	3185.02		124.511	3190.05		122.217	3190.07		110.197	3205.08		108.703	3185.03
104.767	1285.89		118.539	3190.05		124.686	3195.04		122.467	3195.02		110.16	3210.07		108.734	3190.03
105.014	1287.9		118.764	3195.04		124.737	3200.06		122.432	3200.09		110.43	3215.05		108.945	3195.06
105.015	1289.9		118.919	3200.05		125.061	3205.06		122.528	3205.06		110.433	3220.1		109.163	3200.05
105.058	1291.91		118.724	3205.06		125.084	3210.06		122.699	3210.07		110.518	3225.07		109.068	3205.07
105.267	1293.91		118.981	3210.09		125.237	3215.07		122.846	3215.09		110.825	3230.09		109.17	3210.06
105.401	1295.91		119.082	3215.08		125.41	3220.08		123.068	3220.05		110.837	3235.08		109.237	3215.07
105.541	1297.9		119.122	3220.08		125.37	3225.11		123.158	3225.11		111.017	3240.1		109.444	3220.1
105.573	1299.92		119.275	3225.07		125.576	3230.08		123.301	3230.09		111.139	3245.1		109.626	3225.07
105.846	1301.92		119.366	3230.1		125.669	3235.12		123.348	3235.1		111.129	3250.13		109.663	3230.09
105.878	1303.92		119.44	3235.1		125.662	3240.08		123.46	3240.09		111.269	3255.12		109.838	3235.08
105.938	1305.94		119.603	3240.09		125.908	3245.11		123.618	3245.12		111.63	3260.12		110.02	3240.11
106.048	1307.91		119.509	3245.12		125.876	3250.12		123.854	3250.1		111.506	3265.11		110.093	3245.1
106.1	1309.93		119.723	3250.12		126.077	3255.12		123.975	3255.11		111.599	3270.14		110.326	3250.11
106.268	1311.92		119.834	3255.12		126.279	3260.11		124.093	3260.1		111.884	3275.13		110.349	3255.11
106.359	1313.95		119.966	3260.12		126.275	3265.14		124.255	3265.14		111.897	3280.14		110.498	3260.14
106.484	1315.91		120.1	3265.14		126.428	3270.15		124.398	3270.14		111.97	3285.15		110.625	3265.12
106.799	1317.96		120.1	3270.14		126.52	3275.14		124.505	3275.14		111.937	3290.16		110.796	3270.13
106.768	1319.92		120.336	3275.11		126.727	3280.14		124.663	3280.14		112.141	3295.17		110.852	3275.12
107.085	1321.93		120.41	3280.16		126.814	3285.15		124.631	3285.14		112.499	3300.16		110.992	3280.15
107.163	1323.95		120.375	3285.11		126.804	3290.15		124.806	3290.16		112.59	3305.19		111.087	3285.16
107.222	1325.94		120.576	3290.2		127.033	3295.19		124.875	3295.18		112.658	3310.17		111.074	3290.14
107.39	1327.94		120.683	3295.16		127.242	3300.14		125.077	3300.17		112.851	3315.18		111.299	3295.17
107.426	1329.95		120.762	3300.17		127.337	3305.19		124.99	3305.18		113.075	3320.19		111.477	3300.18
107.63	1331.94		120.819	3305.16		127.322	3310.17		125.266	3310.15		113.008	3325.2		111.624	3305.17
107.723	1333.98		120.912	3310.17		127.417	3315.19		125.407	3315.18		113.23	3330.2		111.727	3310.17
107.754	1335.95		121.124	3315.2		127.731	3320.18		125.36	3320.19		113.242	3335.23		111.735	3315.19
107.921	1337.97		121.283	3320.17		127.827	3325.21		125.516	3325.19		113.501	3340.2		111.97	3320.17
108.023	1339.98		121.242	3325.19		127.892	3330.19		125.725	3330.19		113.54	3345.2		112.132	3325.19
108.17	1341.95		121.368	3330.21		128.035	3335.21		125.807	3335.22		113.727	3350.2		112.128	3330.21
108.235	1343.96		121.483	3335.2		128.199	3340.21		125.817	3340.2		113.913	3355.25		112.43	3335.18
108.437	1345.96		121.718	3340.22		128.291	3345.22		125.881	3345.21		114.027	3360.23		112.52	3340.23
108.603	1347.97		121.518	3345.21		128.271	3350.23		126.076	3350.24		114.001	3365.24		112.719	3345.21
108.84	1349.97		121.705	3350.23		128.56	3355.23		126.339	3355.21		114.277	3370.23		112.716	3350.22
108.884	1351.99		121.99	3355.21		128.762	3360.23		126.233	3360.24		114.319	3375.24		112.741	3355.24
109.041	1353.98		121.976	3360.25		128.834	3365.24		126.315	3365.23		114.454	3380.26		112.801	3360.22
109.23	1355.97		122.029	3365.21		128.901	3370.25		126.567	3370.23		114.469	3385.27		113.063	3365.23
109.177	1357.99		122.17	3370.25		128.943	3375.23		126.638	3375.27		114.538	3390.25		113.256	3370.25
109.301	1359.98		122.198	3375.25		129.161	3380.25		126.819	3380.25		114.697	3395.26		113.28	3375.26
109.419	1362		122.432	3380.25		129.38	3385.27		126.885	3385.26		114.824	3400.29		113.433	3380.26
109.561	1363.98		122.443	3385.27		129.27	3390.26		126.931	3390.24		114.886	3405.28		113.668	3385.26
109.722	1365.99		122.532	3390.26		129.444	3395.27		127.207	3395.29		115.05	3410.28		113.664	3390.27
109.631	1368		122.659	3395.26		129.67	3400.26		127.127	3400.27		115.165	3415.29		113.714	3395.26
109.878	1370		122.701	3400.3		129.721	3405.32		127.423	3405.28		115.469	3420.3		113.894	3400.27
110.006	1371.99		122.803	3405.29		129.759	3410.27		127.44	3410.28		115.562	3425.31		114.065	3405.28
110.17	1374.01		123.128	3410.28		129.909	3415.28		127.641	3415.29		115.638	3430.31		114.252	3410.29
110.126	1376		123.174	3415.29		130.042	3420.28		127.731	3420.31		115.617	3435.32		114.146	3415.28
110.465	1377.98		123.348	3420.3		130.231	3425.32		127.762	3425.3		115.963	3440.3		114.278	3420.32
110.62	1380.01		123.189	3425.31		130.355	3430.31		127.876	3430.31		115.957	3445.34		114.443	3425.29
110.636	1382.01		123.341	3430.31		130.411	3435.31		128.054	3435.3		116.035	3450.34		114.639	3430.29
110.701	1384.01		123.478	3435.31		130.479	3440.32		128.18	3440.33		116.227	3455.33		114.561	3435.34
110.893	1386		123.693	3440.33		130.727	3445.33		128.39	3445.33		116.327	3460.34		114.736	3440.31
110.899	1388.03		123.595	3445.31		130.808	3450.33		128.41	3450.31		116.408	3465.34		114.967	3445.32
111.136	1390.01		123.6	3450.33		130.987	3455.32		128.679	3455.35		116.608	3470.36		114.993	3450.31
110.947	1392.05		123.905	3455.34		131.294	3460.35		128.612	3460.31		116.642	3475.35		115.138	3455.34
111.258	1394		123.876	3460.35		131.185	3465.35		128.926	3465.36		116.872	3480.36		115.357	3460.34
111.381	1396.02		124.13	3465.34		131.159	3470.34		129.097	3470.35		116.878	3485.37		115.367	3465.35
111.662	1398.03		124.057	3470.35		131.364	3475.38		129.204	3475.36		117.041	3490.38		115.656	3470.33
111.709	1400.03		124.298	3475.35		131.53	3480.35		129.212	3480.37		117.147	3495.37		115.652	3475.36
111.929	1402.04		124.378	3480.4		131.732	3485.39		129.495	3485.36		117.474	3500.37		115.83	3480.37
112.127	1404.02		124.378	3485.36		131.76	3490.37		129.5	3490.4		117.447	3505.4		116.082	3485.37
112.245	1406.05		124.654	3490.36		131.855	3495.38		129.642	3495.35		117.539	3510.39		115.985	3490.36
112.161	1408.03		124.847	3495.38		132.116	3500.38		129.713	3500.38		117.739	3515.39		116.088	3495.41
112.224	1410.05		124.752	3500.39		132.115	3505.4		129.944	3505.39		117.909	3520.43		116.289	3500.36
112.458	1412.02		124.9	3505.4		132.136	3510.39		130.084	3510.39		117.927	3525.41		116.425	3505.4
112.672	1414.05		124.911	3510.38		132.388	3515.4		130.174	3515.4		118.11	3530.43		116.337	3510.39
112.515	1416.06		125.004	3515.4		132.563	3520.41		130.148	3520.41		118.122	3535.42		116.583	3515.41
112.794	1418.05		125.266	3520.41		132.754	3525.43		130.256	3525.41		118.375	3540.42		116.696	3520.39
112.992	1420.04		125.283	3525.41		132.682	3530.41		130.504	3530.42		118.461	3545.42		116.844	3525.41
113.034	1422.06		125.432	3530.42		132.745	3535.42		130.555	3535.42		118.552	3550.46		116.889	3530.43
113.182	1424.03		125.516	3535.41		133.125	3540.41		130.796	3540.41		118.626	3555.45		116.983	3535.42
113.383	1426.07		125.616	3540.44		133.247	3545.45		130.832	3545.45		118.997	3560.43		117.198	3540.42
113.492	1428.07		125.609	3545.43		133.16	3550.43		131.02	3550.45		118.837	3565.45		117.373	3545.44
113.604	1430.07		125.763	3550.43		133.215	3555.46		131.209	3555.42		119.066	3570.46		117.415	3550.44
113.464	1432.06		125.955	3555.46		133.449	3560.42		131.223	3560.48		119.265	3575.46		117.473	3555.44
113.78	1434.07		125.986	3560.43		133.624	3565.45		131.171	3565.44		119.374	3580.46		117.632	3560.47
113.816	1436.07		126.119	3565.46		133.671	3570.46		131.4	3570.47		119.396	3585.47		117.842	3565.44
114.022	1438.05		126.138	3570.47		133.866	3575.48		131.619	3575.46		119.549	3590.5		117.846	3570.47
114.19	1440.07		126.257	3575.46		134	3580.47		131.785	3580.48		119.644	3595.5		118.056	3575.47
114.265	1442.09		126.359	3580.47		134.012	3585.46		131.624	3585.48		119.63	3600.49		118.265	3580.48
114.412	1444.08		126.33	3585.48		134.029	3590.48		131.751	3590.48		119.82	3605.48		118.342	3585.47
114.463	1446.08		126.631	3590.47		134.225	3595.49		131.901	3595.49		120.083	3610.51		118.527	3590.48
114.593	1448.07		126.598	3595.51		134.453	3600.5		132.016	3600.49		120.091	3615.5		118.583	3595.5
114.763	1450.1		126.669	3600.48		134.54	3605.52		132.126	3605.49		120.191	3620.53		118.595	3600.49
114.806	1452.1		126.786	3605.5		134.57	3610.47		132.36	3610.51		120.377	3625.53		118.836	3605.48
115.033	1454.08		126.829	3610.5		134.767	3615.52		132.379	3615.53		120.489	3630.48		118.877	3610.52
115.061	1456.1		127.025	3615.51		134.855	3620.51		132.327	3620.49		120.525	3635.56		118.897	3615.49
115.232	1458.09		127.208	3620.5		134.925	3625.51		132.668	3625.52		120.661	3640.52		118.995	3620.53
115.337	1460.09		127.182	3625.53		135.004	3630.54		132.81	3630.53		120.69	3645.53		119.243	3625.54
115.46	1462.11		127.349	3630.54		135.073	3635.51		132.901	3635.54		120.975	3650.57		119.268	3630.49
115.425	1464.1		127.354	3635.53		135.31	3640.54		133.098	3640.53		120.845	3655.55		119.296	3635.54
115.692	1466.12		127.394	3640.54		135.481	3645.55		133.195	3645.54		121.166	3660.55		119.521	3640.53
115.714	1468.09		127.499	3645.54		135.69	3650.55		133.252	3650.54		121.203	3665.58		119.719	3645.54
115.972	1470.11		127.702	3650.55		135.671	3655.56		133.338	3655.53		121.505	3670.56		119.781	3650.56
115.895	1472.1		127.908	3655.55		135.824	3660.57		133.42	3660.58		121.528	3675.56		119.874	3655.55
116.057	1474.13		127.866	3660.55		135.962	3665.55		133.528	3665.55		121.59	3680.6		120.043	3660.57
116.139	1476.1		127.858	3665.57		136.032	3670.57		133.629	3670.58		121.724	3685.58		120.131	3665.57
116.283	1478.11		128.156	3670.57		136.271	3675.6		133.731	3675.58		121.883	3690.57		120.23	3670.55
116.294	1480.14		128.145	3675.58		136.393	3680.56		133.912	3680.57		121.939	3695.61		120.32	3675.58
116.6	1482.11		128.247	3680.58		136.499	3685.56		134.04	3685.58		122.159	3700.59		120.339	3680.58
116.631	1484.12		128.286	3685.58		136.668	3690.61		134.17	3690.59		122.203	3705.62		120.611	3685.62
116.807	1486.12		128.44	3690.6		136.641	3695.59		134.194	3695.59		122.279	3710.62		120.647	3690.57
116.866	1488.13		128.547	3695.58		136.786	3700.59		134.355	3700.62		122.338	3715.61		120.759	3695.61
117.02	1490.13		128.71	3700.62		136.875	3705.61		134.365	3705.59		122.375	3720.63		120.87	3700.58
117.166	1492.13		128.494	3705.59		136.874	3710.62		134.596	3710.61		122.703	3725.61		121.017	3705.61
117.322	1494.13		128.861	3710.61		137.123	3715.6		134.86	3715.61		122.755	3730.64		121.119	3710.61
117.354	1496.16		129.04	3715.62		137.316	3720.65		134.777	3720.62		122.927	3735.63		121.243	3715.62
117.397	1498.14		129.222	3720.64		137.375	3725.62		134.922	3725.65		123.104	3740.65		121.356	3720.63
117.671	1500.13		129.106	3725.62		137.491	3730.61		135.057	3730.62		123.039	3745.65		121.574	3725.61
117.794	1502.15		129.25	3730.62		137.587	3735.67		135.172	3735.64		123.296	3750.63		121.58	3730.63
117.827	1504.15		129.558	3735.65		137.675	3740.63		135.279	3740.66		123.372	3755.69		121.576	3735.63
117.804	1506.17		129.502	3740.63		137.948	3745.65		135.259	3745.64		123.465	3760.66		121.858	3740.65
118.138	1508.11		129.511	3745.65		137.895	3750.64		135.486	3750.66		123.617	3765.67		122.105	3745.66
118.31	1510.16		129.528	3750.66		137.909	3755.68		135.575	3755.65		123.852	3770.67		122.092	3750.65
118.366	1512.16		129.829	3755.64		138.185	3760.65		135.66	3760.69		123.949	3775.68		122.169	3755.65
118.344	1514.16		130.045	3760.67		138.284	3765.67		135.813	3765.67		124.054	3780.7		122.306	3760.68
118.597	1516.15		129.85	3765.66		138.506	3770.7		135.99	3770.68		124.142	3785.7		122.5	3765.66
118.693	1518.15		129.994	3770.67		138.475	3775.67		136.08	3775.69		124.223	3790.68		122.653	3770.67
118.706	1520.19		130.095	3775.7		138.465	3780.68		136.095	3780.69		124.279	3795.71		122.631	3775.69
118.849	1522.15		130.241	3780.68		138.968	3785.71		136.224	3785.68		124.532	3800.71		122.822	3780.7
118.837	1524.17		130.16	3785.7		138.82	3790.69		136.492	3790.7		124.558	3805.72		122.965	3785.68
119.125	1526.16		130.412	3790.68		138.969	3795.69		136.566	3795.71		124.517	3810.71		123.105	3790.69
119.174	1528.18		130.548	3795.72		139.198	3800.73		136.696	3800.72		124.738	3815.74		123.092	3795.72
119.425	1530.15		130.593	3800.72		139.249	3805.71		136.716	3805.71		124.79	3820.7		123.208	3800.7
119.433	1532.19		130.656	3805.7		139.264	3810.7		136.838	3810.71		124.879	3825.73		123.455	3805.73
119.756	1534.16		130.759	3810.73		139.332	3815.74		136.959	3815.71		125.129	3830.76		123.419	3810.69
119.541	1536.22		130.82	3815.73		139.556	3820.73		137.052	3820.74		125.207	3835.73		123.52	3815.74
119.689	1538.17		131.018	3820.71		139.701	3825.73		137.292	3825.74		125.316	3840.76		123.68	3820.75
119.819	1540.18		130.967	3825.73		139.801	3830.75		137.32	3830.75		125.382	3845.75		123.935	3825.73
120.111	1542.19		131.059	3830.76		139.859	3835.76		137.379	3835.74		125.442	3850.77		123.988	3830.74
120.052	1544.2		131.292	3835.74		139.951	3840.73		137.515	3840.76		125.799	3855.76		124.05	3835.73
120.168	1546.21		131.316	3840.75		140.124	3845.75		137.64	3845.73		125.781	3860.78		124.17	3840.76
120.308	1548.19		131.484	3845.78		140.205	3850.76		137.763	3850.78		125.763	3865.78		124.281	3845.75
120.489	1550.19		131.459	3850.73		140.325	3855.78		137.942	3855.77		125.975	3870.78		124.307	3850.76
120.49	1552.21		131.455	3855.79		140.541	3860.79		137.881	3860.76		126.182	3875.8		124.473	3855.78
120.529	1554.2		131.621	3860.76		140.603	3865.77		137.983	3865.8		126.223	3880.81		124.589	3860.76
120.793	1556.21		131.648	3865.79		140.583	3870.79		138.355	3870.78		126.281	3885.78		124.849	3865.8
120.832	1558.21		131.83	3870.79		140.817	3875.78		138.37	3875.81		126.384	3890.82		124.834	3870.79
120.991	1560.21		131.99	3875.77		140.822	3880.8		138.512	3880.78		126.427	3895.79		124.9	3875.79
121.229	1562.2		132.044	3880.79		141.155	3885.81		138.732	3885.83		126.694	3900.8		124.971	3880.79
121.26	1564.22		132.139	3885.82		141.156	3890.8		138.668	3890.77		126.749	3905.84		125.063	3885.81
121.492	1566.22		132.226	3890.8		141.218	3895.81		138.926	3895.82		126.859	3910.82		125.247	3890.82
121.47	1568.21		132.385	3895.82		141.34	3900.81		138.882	3900.82		126.932	3915.84		125.322	3895.79
121.563	1570.21		132.407	3900.82		141.362	3905.84		138.953	3905.81		127.093	3920.83		125.46	3900.81
121.686	1572.23		132.467	3905.81		141.505	3910.81		139.174	3910.83		127.175	3925.86		125.634	3905.8
121.887	1574.2		132.567	3910.84		141.811	3915.82		139.234	3915.82		127.346	3930.84		125.572	3910.84
121.976	1576.25		132.693	3915.82		141.851	3920.85		139.292	3920.85		127.419	3935.82		125.732	3915.84
122.118	1578.22		132.857	3920.85		142.003	3925.84		139.588	3925.84		127.653	3940.87		125.914	3920.82
122.332	1580.23		132.84	3925.84		142.113	3930.85		139.686	3930.85		127.725	3945.85		126.058	3925.85
122.425	1582.26		132.912	3930.85		142.211	3935.83		139.827	3935.83		127.745	3950.87		126.065	3930.85
122.492	1584.22		133.098	3935.88		142.24	3940.88		139.978	3940.86		127.897	3955.89		126.237	3935.85
122.667	1586.23		133.245	3940.82		142.454	3945.87		139.969	3945.87		128.036	3960.89		126.418	3940.87
122.649	1588.25		133.137	3945.9		142.441	3950.86		140.076	3950.87		128.096	3965.89		126.671	3945.86
122.776	1590.24		133.282	3950.85		142.611	3955.88		140.189	3955.89		128.444	3970.87		126.627	3950.88
122.91	1592.25		133.486	3955.88		143.013	3960.87		140.158	3960.9		128.392	3975.89		126.831	3955.88
122.938	1594.23		133.459	3960.88		142.973	3965.9		140.277	3965.84		128.555	3980.91		126.845	3960.87
123.079	1596.26		133.47	3965.89		142.966	3970.9		140.555	3970.92		128.585	3985.89		127.113	3965.91
123.197	1598.25		133.52	3970.9		143.126	3975.87		140.707	3975.88		128.799	3990.92		127.062	3970.86
123.198	1600.26		133.697	3975.87		143.418	3980.92		140.791	3980.93		128.931	3995.92		127.14	3975.92
123.367	1602.22		133.897	3980.92		143.464	3985.88		140.938	3985.89		129.032	4000.92		127.313	3980.88
123.504	1604.26		133.924	3985.92		143.466	3990.93		141.084	3990.91		129.079	4005.92		127.444	3985.91
123.692	1606.27		133.974	3990.9		143.572	3995.92		141.203	3995.92		129.23	4010.94		127.691	3990.92
123.802	1608.27		134.195	3995.9		143.812	4000.91		141.089	4000.93		129.357	4015.93		127.709	3995.9
123.827	1610.25		134.327	4000.93		143.764	4005.94		141.308	4005.93		129.433	4020.96		127.881	4000.93
123.886	1612.26		134.321	4005.95		143.848	4010.93		141.409	4010.95		129.416	4025.93		128.127	4005.93
124.155	1614.28		134.356	4010.92		144.046	4015.93		141.69	4015.91		129.55	4030.97		128.011	4010.93
124.217	1616.29		134.493	4015.93		144.086	4020.95		141.725	4020.95		129.698	4035.96		128.172	4015.94
124.348	1618.24		134.761	4020.96		144.268	4025.95		141.767	4025.95		129.951	4040.96		128.211	4020.92
124.564	1620.28		134.67	4025.93		144.347	4030.96		141.927	4030.96		129.943	4045.98		128.486	4025.97
124.672	1622.28		134.731	4030.96		144.518	4035.95		142.16	4035.97		130.134	4050.98		128.419	4030.94
124.812	1624.28		134.851	4035.97		144.504	4040.97		142.109	4040.97		130.155	4055.97		128.55	4035.99
124.827	1626.27		135.134	4040.98		144.787	4045.97		142.315	4045.97		130.371	4061		128.763	4040.95
125.006	1628.3		135.17	4045.96		144.719	4050.99		142.333	4050.98		130.355	4065.97		128.963	4045.96
125.062	1630.28		135.166	4050.98		144.87	4055.97		142.566	4055.97		130.536	4070.99		128.92	4050.98
125.074	1632.29		135.283	4056		145.095	4060.99		142.658	4061		130.74	4076.01		129.019	4056
125.244	1634.28		135.604	4061.01		145.14	4065.98		142.712	4066.01		130.785	4081.01		129.254	4060.98
125.438	1636.3		135.727	4065.97		145.207	4071.01		142.957	4070.98		130.836	4085.99		129.421	4066.01
125.688	1638.28		135.733	4071.02		145.232	4075.99		142.906	4076.01		130.972	4091.02		129.56	4070.97
125.721	1640.31		135.888	4075.99		145.441	4081		143.051	4081		131.039	4096.02		129.526	4076.03
125.695	1642.29		135.924	4081		145.687	4086.02		143.191	4086.03		131.221	4101.04		129.654	4081.01
125.867	1644.3		136.096	4086.02		145.569	4091.01		143.284	4091.01		131.263	4106.02		129.844	4086.02
125.99	1646.31		136.13	4091.03		145.723	4096.04		143.493	4096.03		131.459	4111.03		129.932	4091.01
126.042	1648.32		136.195	4096.02		145.729	4101.02		143.435	4101.02		131.405	4116.07		129.979	4096.01
126.165	1650.3		136.364	4101.01		145.953	4106.06		143.648	4106.03		131.598	4121.05		130.079	4101.02
126.173	1652.33		136.318	4106.04		146.035	4111.03		143.623	4111.03		131.665	4126.06		130.227	4106.04
126.465	1654.31		136.376	4111.04		146.133	4116.04		143.801	4116.04		131.873	4131.06		130.312	4111.05
126.348	1656.31		136.551	4116.05		146.337	4121.07		143.861	4121.07		131.985	4136.07		130.521	4116.04
126.631	1658.3		136.61	4121.06		146.478	4126.03		144.073	4126.05		132.226	4141.06		130.682	4121.03
126.68	1660.33		136.732	4126.05		146.472	4131.07		144.139	4131.05		132.243	4146.07		130.807	4126.09
126.916	1662.3		136.821	4131.07		146.632	4136.09		144.274	4136.07		132.297	4151.1		130.905	4131.04
126.891	1664.34		137.005	4136.07		146.776	4141.04		144.373	4141.06		132.466	4156.08		130.889	4136.08
127.114	1666.32		137.189	4141.05		146.935	4146.08		144.386	4146.09		132.609	4161.09		131.2	4141.05
127.173	1668.34		137.097	4146.08		146.992	4151.11		144.658	4151.08		132.656	4166.1		131.158	4146.08
127.263	1670.33		137.274	4151.1		146.946	4156.08		144.755	4156.1		132.792	4171.1		131.231	4151.1
127.398	1672.33		137.307	4156.07		147.172	4161.09		144.712	4161.08		132.939	4176.14		131.481	4156.09
127.525	1674.33		137.609	4161.12		147.44	4166.08		144.938	4166.09		133.091	4181.12		131.677	4161.08
127.705	1676.33		137.439	4166.07		147.405	4171.11		144.924	4171.13		133.118	4186.11		131.801	4166.1
127.614	1678.35		137.66	4171.14		147.681	4176.11		145.249	4176.13		133.278	4191.13		132.003	4171.09
127.772	1680.36		137.616	4176.09		147.831	4181.11		145.068	4181.09		133.464	4196.13		131.859	4176.14
127.965	1682.32		137.787	4181.09		148.04	4186.15		145.366	4186.12		133.564	4201.12		131.873	4181.1
127.995	1684.35		137.872	4186.12		148.041	4191.1		145.415	4191.12		133.708	4206.15		132.134	4186.11
128.23	1686.34		137.851	4191.14		147.933	4196.12		145.701	4196.15		133.584	4211.16		132.235	4191.13
128.216	1688.35		138.208	4196.12		148.261	4201.16		145.703	4201.15		133.898	4216.14		132.276	4196.12
128.395	1690.35		138.314	4201.15		148.321	4206.13		145.838	4206.12		133.857	4221.17		132.495	4201.14
128.457	1692.35		138.127	4206.14		148.421	4211.15		145.965	4211.15		134.112	4226.15		132.589	4206.15
128.625	1694.36		138.37	4211.16		148.435	4216.16		146.145	4216.15		134.205	4231.18		132.601	4211.15
128.734	1696.37		138.359	4216.13		148.605	4221.17		146.297	4221.17		134.249	4236.15		132.698	4216.16
128.795	1698.36		138.693	4221.16		148.844	4226.16		146.278	4226.15		134.381	4241.21		132.807	4221.14
128.93	1700.36		138.702	4226.17		148.864	4231.15		146.47	4231.18		134.521	4246.19		132.956	4226.17
129.023	1702.37		138.659	4231.16		148.957	4236.21		146.434	4236.18		134.703	4251.19		132.931	4231.17
129.076	1704.38		138.841	4236.16		149.058	4241.14		146.661	4241.17		134.694	4256.18		133.009	4236.17
129.216	1706.37		139.102	4241.18		149.23	4246.21		146.81	4246.18		134.808	4261.2		133.126	4241.19
129.251	1708.36		139.052	4246.21		149.268	4251.19		147.049	4251.2		134.97	4266.21		133.369	4246.18
129.565	1710.37		139.093	4251.19		149.367	4256.19		147.056	4256.2		134.968	4271.2		133.382	4251.2
129.635	1712.39		139.143	4256.19		149.566	4261.2		147.109	4261.2		135.083	4276.22		133.471	4256.19
129.659	1714.37		139.31	4261.21		149.706	4266.21		147.156	4266.22		135.333	4281.21		133.794	4261.2
129.932	1716.37		139.432	4266.19		149.643	4271.22		147.312	4271.2		135.53	4286.21		133.695	4266.23
130.031	1718.37		139.439	4271.23		149.794	4276.23		147.411	4276.24		135.65	4291.25		133.789	4271.2
130.142	1720.39		139.587	4276.22		149.922	4281.2		147.577	4281.2		135.57	4296.24		133.815	4276.21
130.177	1722.4		139.946	4281.21		150.179	4286.24		147.61	4286.24		135.742	4301.23		133.962	4281.24
130.285	1724.36		139.838	4286.23		150.262	4291.23		147.729	4291.24		135.856	4306.27		134.136	4286.21
130.457	1726.42		140.004	4291.23		150.369	4296.24		148.044	4296.25		136.002	4311.23		134.21	4291.22
130.377	1728.38		140.049	4296.23		150.543	4301.24		148.013	4301.23		136.123	4316.26		134.257	4296.26
130.525	1730.4		140.249	4301.26		150.551	4306.23		148.191	4306.26		136.208	4321.28		134.399	4301.23
130.771	1732.4		140.186	4306.25		150.567	4311.29		148.12	4311.25		136.341	4326.28		134.637	4306.26
130.83	1734.39		140.281	4311.25		150.732	4316.23		148.383	4316.26		136.424	4331.26		134.639	4311.22
131.01	1736.4		140.337	4316.27		150.832	4321.27		148.481	4321.26		136.657	4336.29		134.775	4316.29
131.01	1738.42		140.494	4321.26		151.081	4326.27		148.463	4326.28		136.63	4341.27		134.933	4321.28
131.189	1740.39		140.609	4326.26		150.997	4331.26		148.721	4331.29		136.64	4346.31		135.072	4326.26
131.254	1742.42		140.53	4331.28		151.175	4336.28		148.921	4336.28		136.838	4351.3		135.137	4331.28
131.327	1744.42		140.745	4336.28		151.219	4341.3		148.872	4341.27		136.956	4356.31		135.295	4336.29
131.42	1746.4		140.821	4341.29		151.307	4346.3		149.193	4346.3		137.064	4361.3		135.375	4341.28
131.648	1748.4		140.912	4346.28		151.306	4351.27		149.185	4351.31		137.159	4366.31		135.489	4346.3
131.649	1750.42		141.009	4351.29		151.457	4356.31		149.278	4356.29		137.387	4371.31		135.652	4351.29
131.739	1752.44		141.077	4356.31		151.78	4361.3		149.252	4361.29		137.473	4376.33		135.779	4356.29
131.775	1754.41		141.117	4361.31		151.851	4366.31		149.548	4366.33		137.554	4381.31		135.911	4361.31
131.901	1756.42		141.279	4366.31		151.919	4371.32		149.606	4371.31		137.537	4386.34		136.098	4366.3
132.016	1758.44		141.399	4371.32		151.956	4376.31		149.724	4376.32		137.73	4391.33		135.967	4371.33
132.113	1760.41		141.498	4376.31		152.097	4381.33		149.738	4381.33		137.862	4396.35		136.041	4376.33
132.218	1762.46		141.49	4381.35		152.311	4386.34		149.793	4386.35		137.994	4401.36		136.233	4381.35
132.437	1764.41		141.551	4386.34		152.323	4391.33		150.051	4391.31		137.992	4406.35		136.519	4386.31
132.57	1766.45		141.649	4391.35		152.531	4396.34		150.112	4396.35		138.323	4411.36		136.524	4391.35
132.631	1768.42		141.87	4396.32		152.639	4401.39		150.03	4401.34		138.281	4416.38		136.756	4396.35
132.756	1770.46		141.889	4401.35		152.88	4406.35		150.303	4406.36		138.454	4421.37		136.771	4401.35
133.043	1772.43		142.004	4406.36		152.939	4411.35		150.439	4411.34		138.666	4426.38		136.932	4406.33
132.943	1774.45		142.09	4411.37		153.101	4416.38		150.445	4416.38		138.772	4431.39		137.049	4411.39
132.954	1776.46		142.134	4416.36		153.111	4421.36		150.55	4421.38		138.905	4436.38		137.068	4416.34
133.086	1778.45		142.283	4421.37		153.318	4426.37		150.651	4426.38		138.804	4441.4		137.191	4421.4
133.162	1780.47		142.466	4426.37		153.408	4431.39		150.825	4431.35		138.944	4446.39		137.384	4426.37
133.332	1782.41		142.494	4431.39		153.5	4436.38		150.931	4436.39		139.282	4451.4		137.476	4431.37
133.344	1784.45		142.549	4436.39		153.655	4441.41		151.016	4441.41		139.15	4456.4		137.426	4436.4
133.537	1786.47		142.781	4441.38		153.797	4446.39		151.206	4446.4		139.22	4461.43		137.492	4441.38
133.638	1788.46		142.806	4446.4		153.936	4451.4		151.16	4451.39		139.487	4466.43		137.801	4446.39
133.854	1790.46		142.901	4451.41		153.91	4456.41		151.335	4456.4		139.563	4471.42		137.835	4451.41
133.842	1792.47		142.898	4456.41		153.987	4461.42		151.395	4461.43		139.609	4476.44		137.853	4456.41
133.923	1794.47		143.088	4461.42		154.069	4466.44		151.565	4466.41		139.864	4481.43		138.033	4461.42
134.105	1796.46		143.069	4466.4		154.196	4471.41		151.686	4471.42		139.893	4486.44		138.214	4466.41
134.128	1798.49		143.294	4471.45		154.317	4476.43		151.835	4476.45		139.983	4491.47		138.257	4471.42
134.161	1800.46		143.376	4476.45		154.553	4481.45		151.983	4481.43		140.111	4496.41		138.286	4476.44
134.283	1802.47		143.461	4481.44		154.593	4486.44		152.062	4486.44		140.284	4501.48		138.39	4481.43
134.59	1804.47		143.394	4486.43		154.634	4491.45		152.09	4491.45		140.229	4506.45		138.425	4486.45
134.731	1806.48		143.529	4491.44		154.815	4496.43		152.246	4496.46		140.543	4511.44		138.457	4491.44
134.82	1808.48		143.673	4496.45		154.955	4501.46		152.282	4501.46		140.556	4516.5		138.653	4496.45
134.824	1810.49		143.717	4501.46		155.095	4506.47		152.39	4506.44		140.648	4521.47		138.746	4501.45
134.949	1812.49		143.783	4506.46		155.175	4511.46		152.705	4511.49		140.807	4526.46		139.045	4506.48
135.106	1814.48		143.912	4511.47		155.174	4516.46		152.708	4516.47		140.709	4531.52		139.1	4511.46
135.104	1816.5		144.064	4516.48		155.02	4521.48		152.698	4521.48		140.95	4536.49		139.156	4516.47
135.177	1818.48		144.296	4521.47		155.561	4526.49		152.994	4526.47		141.063	4541.48		139.22	4521.49
135.42	1820.5		144.219	4526.49		155.503	4531.49		153.157	4531.51		141.145	4546.53		139.381	4526.48
135.599	1822.5		144.342	4531.49		155.595	4536.5		153.297	4536.5		141.218	4551.49		139.525	4531.47
135.562	1824.5		144.518	4536.49		155.766	4541.5		153.255	4541.49		141.391	4556.52		139.667	4536.49
135.615	1826.5		144.575	4541.5		155.872	4546.49		153.441	4546.5		141.435	4561.52		139.821	4541.51
135.818	1828.5		144.613	4546.52		155.905	4551.5		153.626	4551.51		141.597	4566.52		139.902	4546.51
135.763	1830.52		144.666	4551.49		156.011	4556.5		153.7	4556.51		141.754	4571.54		139.911	4551.48
135.987	1832.49		145.005	4556.52		156.232	4561.54		153.784	4561.52		141.889	4576.52		140.075	4556.52
136.145	1834.52		144.816	4561.53		156.295	4566.53		154.007	4566.52		141.931	4581.56		140.205	4561.52
136.139	1836.51		144.978	4566.51		156.286	4571.52		153.941	4571.54		141.992	4586.52		140.237	4566.53
136.401	1838.5		145.187	4571.53		156.429	4576.53		154.163	4576.54		142.133	4591.54		140.291	4571.54
136.426	1840.54		145.278	4576.54		156.577	4581.55		154.029	4581.52		142.29	4596.57		140.572	4576.53
136.502	1842.53		145.301	4581.55		156.739	4586.56		154.342	4586.54		142.425	4601.56		140.596	4581.54
136.697	1844.51		145.399	4586.52		156.675	4591.54		154.524	4591.55		142.361	4606.57		140.691	4586.53
136.796	1846.53		145.435	4591.56		156.824	4596.56		154.526	4596.57		142.372	4611.58		140.676	4591.54
136.911	1848.52		145.583	4596.54		156.838	4601.56		154.569	4601.56		142.57	4616.56		140.866	4596.57
136.909	1850.53		145.604	4601.57		157.263	4606.59		154.674	4606.56		142.579	4621.59		140.973	4601.56
136.948	1852.53		145.711	4606.56		157.182	4611.57		154.954	4611.55		142.677	4626.58		141.113	4606.57
137.226	1854.53		145.765	4611.59		157.343	4616.58		155.016	4616.6		142.956	4631.58		141.161	4611.56
137.31	1856.54		145.98	4616.56		157.448	4621.57		154.933	4621.57		143.06	4636.61		141.361	4616.59
137.386	1858.53		146.024	4621.6		157.641	4626.59		155.136	4626.59		143.096	4641.61		141.288	4621.58
137.472	1860.53		146.221	4626.57		157.804	4631.6		155.244	4631.61		143.222	4646.59		141.486	4626.58
137.608	1862.53		146.192	4631.61		157.664	4636.6		155.335	4636.61		143.379	4651.61		141.622	4631.61
137.734	1864.58		146.286	4636.6		157.911	4641.57		155.349	4641.59		143.593	4656.62		141.799	4636.6
137.718	1866.51		146.418	4641.6		158.089	4646.63		155.539	4646.62		143.598	4661.64		141.825	4641.59
137.884	1868.55		146.499	4646.62		157.967	4651.6		155.727	4651.6		143.689	4666.63		141.934	4646.62
137.889	1870.56		146.506	4651.61		158.199	4656.63		155.8	4656.63		143.814	4671.64		142.054	4651.63
138.045	1872.55		146.694	4656.63		158.267	4661.62		155.929	4661.61		143.87	4676.64		142.161	4656.62
138.035	1874.56		146.749	4661.65		158.516	4666.63		155.934	4666.63		143.986	4681.65		142.126	4661.61
138.249	1876.55		146.797	4666.62		158.509	4671.63		156.116	4671.66		144.081	4686.63		142.351	4666.63
138.466	1878.55		146.95	4671.63		158.656	4676.64		156.232	4676.63		144.209	4691.65		142.37	4671.6
138.501	1880.56		146.981	4676.65		158.755	4681.64		156.236	4681.63		144.39	4696.67		142.42	4676.66
138.643	1882.57		147.221	4681.64		158.925	4686.67		156.5	4686.65		144.468	4701.67		142.607	4681.64
138.718	1884.56		147.331	4686.67		158.872	4691.67		156.591	4691.67		144.627	4706.68		142.708	4686.64
138.776	1886.56		147.375	4691.66		159.003	4696.68		156.666	4696.66		144.68	4711.68		142.763	4691.66
138.912	1888.57		147.374	4696.69		159.282	4701.65		156.594	4701.68		144.911	4716.68		142.856	4696.68
138.816	1890.58		147.657	4701.67		159.265	4706.67		156.8	4706.68		144.914	4721.68		143.078	4701.66
138.926	1892.56		147.652	4706.66		159.251	4711.67		156.859	4711.65		145.049	4726.7		143.273	4706.69
139.181	1894.57		147.713	4711.68		159.45	4716.66		156.997	4716.71		145.233	4731.68		143.266	4711.65
139.235	1896.59		147.768	4716.68		159.487	4721.67		157.065	4721.68		145.168	4736.71		143.305	4716.68
139.256	1898.57		147.863	4721.68		159.518	4726.72		157.305	4726.71		145.404	4741.71		143.5	4721.71
139.299	1900.59		148.034	4726.72		159.733	4731.7		157.364	4731.69		145.492	4746.72		143.48	4726.69
139.466	1902.58		148.043	4731.68		159.707	4736.69		157.51	4736.69		145.566	4751.72		143.729	4731.71
139.628	1904.58		148.173	4736.72		159.936	4741.74		157.501	4741.72		145.72	4756.73		143.831	4736.67
139.614	1906.59		148.268	4741.72		160.145	4746.7		157.742	4746.69		145.832	4761.73		143.894	4741.71
139.627	1908.6		148.273	4746.69		160.341	4751.71		157.892	4751.75		145.88	4766.73		143.892	4746.71
139.801	1910.57		148.41	4751.72		160.222	4756.72		158.006	4756.74		145.865	4771.76		143.956	4751.71
139.954	1912.59		148.423	4756.75		160.536	4761.72		157.983	4761.72		146.27	4776.75		144.185	4756.73
139.978	1914.61		148.527	4761.71		160.537	4766.76		158.136	4766.74		146.339	4781.73		144.269	4761.76
140.27	1916.6		148.549	4766.74		160.497	4771.73		158.183	4771.73		146.441	4786.77		144.437	4766.72
140.349	1918.57		148.818	4771.76		160.746	4776.76		158.428	4776.74		146.379	4791.75		144.445	4771.73
140.41	1920.61		148.803	4776.72		160.821	4781.74		158.491	4781.77		146.542	4796.78		144.653	4776.76
140.598	1922.63		148.889	4781.77		160.801	4786.75		158.514	4786.74		146.609	4801.75		144.703	4781.74
140.628	1924.6		148.953	4786.77		160.948	4791.76		158.713	4791.75		146.766	4806.8		144.935	4786.78
140.698	1926.62		149.02	4791.78		161.24	4796.79		158.82	4796.82		146.836	4811.78		144.894	4791.75
140.849	1928.59		149.141	4796.76		161.141	4801.76		158.765	4801.75		146.872	4816.81		145.152	4796.79
140.938	1930.62		149.297	4801.74		161.293	4806.76		159.02	4806.78		146.979	4821.79		145.308	4801.78
141.002	1932.61		149.282	4806.79		161.31	4811.79		159.172	4811.77		147.13	4826.8		145.326	4806.76
141.183	1934.62		149.355	4811.79		161.422	4816.79		159.192	4816.79		147.289	4831.8		145.489	4811.79
141.226	1936.62		149.486	4816.78		161.674	4821.78		159.161	4821.81		147.412	4836.8		145.583	4816.82
141.213	1938.62		149.525	4821.81		161.851	4826.83		159.422	4826.81		147.402	4841.8		145.709	4821.79
141.475	1940.62		149.764	4826.78		161.728	4831.77		159.583	4831.79		147.528	4846.83		145.794	4826.79
141.562	1942.63		149.86	4831.8		161.873	4836.84		159.558	4836.82		147.67	4851.84		145.888	4831.8
141.562	1944.62		149.876	4836.82		161.966	4841.81		159.589	4841.8		147.803	4856.82		145.981	4836.84
141.75	1946.65		150.042	4841.77		162.153	4846.84		159.752	4846.84		147.721	4861.82		146.04	4841.79
141.851	1948.62		150.219	4846.86		162.19	4851.84		160.021	4851.83		147.939	4866.84		146.218	4846.84
141.978	1950.65		150.267	4851.81		162.422	4856.81		160.049	4856.8		148.101	4871.84		146.285	4851.82
142.003	1952.64		150.315	4856.85		162.413	4861.84		160.084	4861.85		148.107	4876.85		146.448	4856.84
142.117	1954.63		150.488	4861.82		162.51	4866.82		160.143	4866.84		148.284	4881.87		146.474	4861.82
142.306	1956.64		150.545	4866.85		162.609	4871.87		160.264	4871.84		148.319	4886.86		146.522	4866.86
142.368	1958.64		150.525	4871.85		162.705	4876.84		160.584	4876.85		148.315	4891.88		146.712	4871.85
142.28	1960.66		150.637	4876.86		163.009	4881.86		160.531	4881.88		148.469	4896.87		146.848	4876.84
142.465	1962.64		150.864	4881.83		163.094	4886.86		160.665	4886.85		148.657	4901.89		146.778	4881.87
142.554	1964.64		151.052	4886.88		163.041	4891.88		160.673	4891.86		148.71	4906.89		147.078	4886.86
142.688	1966.64		150.969	4891.86		163.106	4896.86		160.916	4896.86		148.945	4911.88		147.074	4891.87
142.827	1968.67		151.023	4896.85		163.255	4901.89		160.929	4901.89		148.974	4916.91		147.276	4896.88
142.863	1970.67		151.11	4901.91		163.492	4906.88		161.081	4906.91		149.077	4921.89		147.309	4901.87
142.892	1972.65		151.142	4906.89		163.458	4911.87		161.293	4911.85		149.341	4926.91		147.444	4906.89
143.121	1974.65		151.108	4911.88		163.571	4916.9		161.312	4916.91		149.447	4931.92		147.61	4911.88
143.178	1976.67		151.328	4916.89		163.693	4921.9		161.24	4921.91		149.476	4936.91		147.566	4916.9
143.174	1978.67		151.421	4921.91		163.825	4926.91		161.449	4926.91		149.484	4941.94		147.787	4921.89
143.425	1980.67		151.618	4926.91		163.902	4931.9		161.661	4931.91		149.605	4946.92		147.917	4926.92
143.477	1982.65		151.697	4931.9		163.944	4936.91		161.695	4936.91		149.845	4951.91		147.915	4931.9
143.622	1984.68		151.787	4936.92		164.274	4941.94		161.827	4941.9		149.899	4956.95		148.077	4936.93
143.733	1986.68		151.883	4941.91		164.441	4946.93		162.053	4946.95		150.009	4961.96		148.219	4941.89
143.795	1988.69		151.851	4946.92		164.529	4951.9		162.207	4951.93		150.24	4966.94		148.296	4946.93
143.936	1990.67		152.015	4951.92		164.514	4956.96		162.244	4956.92		150.152	4971.94		148.436	4951.92
143.834	1992.69		152.07	4956.95		164.547	4961.93		162.123	4961.95		150.461	4976.97		148.487	4956.95
144.058	1994.69		152.25	4961.93		164.66	4966.94		162.357	4966.95		150.379	4981.97		148.707	4961.93
144.146	1996.69		152.28	4966.97		164.874	4971.97		162.457	4971.94		150.419	4986.95		148.795	4966.92
144.266	1998.67		152.3	4971.94		164.83	4976.97		162.45	4976.94		150.579	4991.96		148.699	4971.96
144.396	1999.99		152.527	4976.97		165.02	4981.95		162.648	4981.98		150.756	4997		148.892	4976.96
144.484	2000		152.609	4981.95		165.164	4986.97		162.86	4986.96		150.826	4999.98		148.951	4981.98
144.611	1999.99		152.659	4986.97		165.198	4991.97		163.025	4991.99		150.791	4999.97		149.157	4986.97
144.585	2000		152.885	4991.97		165.469	4996.97		162.987	4996.96		150.836	5000		149.321	4991.97
144.584	2000		152.928	4996.97		165.53	4999.98		162.917	4999.98		150.859	5000.04		149.43	4996.98
144.61	1999.99		152.769	5000		165.457	5000.01		163.04	5000		150.856	4999.99		149.526	4999.99
144.687	2000.01		152.911	5000.01		165.425	5000		163.217	5000.03		150.678	5000		149.604	5000
144.64	2000		152.889	5000.02		165.485	4999.99		163.031	4999.99		150.732	4999.99		149.442	5000.01
144.672	2000		152.925	5000.01		165.541	5000		163.073	5000		150.87	5000		149.434	5000
144.701	1999.99		152.974	5000.01		165.603	5000.02		163.064	4999.97		150.765	5000		149.476	5000
144.761	2000.01		153.108	5000.01		165.619	4999.99		163.116	5000.03		150.906	5000.01		149.476	5000.02
144.943	1999.97		153.155	4999.99		165.537	4999.99		163.126	4999.99		150.929	5000		149.545	5000.01
144.854	2000.03		153.11	5000		165.578	5000.01		163.001	5000		150.935	5000		149.464	5000.01
144.778	1999.99		153.106	5000.02		165.674	5000		163.014	4999.99		151.024	5000		149.466	5000
145.058	2000		153.069	5000		165.602	4999.98		163.154	5000.01		150.887	5000.01		149.577	5000.02
144.873	1999.99		153.142	5000.01		165.65	4999.99		163.228	4999.97		151.008	5000		149.404	5000.01
144.978	2000		153.082	5000		165.672	5000		163.174	4999.98		151.031	5000		149.522	5000.01
145.038	1999.98		153.119	5000.01		165.719	4999.98		163.038	5000.03		151.056	5000		149.521	5000.01
145.208	2000.01		153.075	5000.01		165.607	5000		163.148	4999.98		151.12	5000		149.486	5000
145.147	2000.01		153.19	5000.01		165.665	5000		163.276	5000.01		150.988	5000.01		149.439	5000
145.036	1999.99		153.095	5000.02		165.772	4999.99		163.108	5000		150.933	5000		149.566	5000.02
145.166	2000		152.994	4999.99		165.829	5000.02		163.338	5000		150.992	4999.99		149.633	5000.04
145.219	2000.01		153.065	4999.98		165.76	4999.98		163.33	5000.01		150.983	4999.99		149.581	4999.99
145.29	1999.99		153.291	5000.01		165.655	5000.01		163.383	4999.96		151.089	5000		149.601	5000.01
145.365	2000.01		153.123	5000		165.777	4999.99		163.28	5000.03		151.09	4999.99		149.619	5000
145.355	1999.99		153.14	5000.01		165.751	4999.99		163.443	4999.99		151.129	5000		149.64	5000.02
145.326	2000		153.221	5000.01		165.608	4999.99		163.363	4999.99		150.88	4999.98		149.808	5000
145.51	1999.99		153.078	5000		165.779	5000.02		163.302	4999.99		151.046	5000.01		149.664	5000.01
145.497	2000		153.021	5000.02		165.736	4999.98		163.343	5000		151.086	5000.01		149.615	5000.02
145.457	2000.01		153.037	4999.99		165.653	5000		163.338	4999.99		150.997	4999.99		149.707	5000
145.585	1999.97		153.158	5000		165.752	5000		163.498	5000.03		151.126	5000.01		149.686	5000.02
145.554	2000.02		153.141	5000.01		165.657	4999.98		163.475	4999.97		151.153	4999.99		149.572	5000.01
145.533	1999.99		153.127	4999.99		165.824	5000.01		163.377	5000.01		151.044	4999.99		149.588	5000.01
145.587	2000		153.102	5000.02		165.826	4999.98		163.424	4999.98		151.125	5000		149.593	5000
145.555	2000.01		153.065	5000.01		165.695	4999.99		163.492	5000.03		151.092	4999.99		149.595	5000.02
145.693	2000		153.024	5000		165.819	5000.01		163.512	4999.98		151.147	5000.01		149.661	5000.01
145.666	1999.99		153.045	5000		165.763	4999.99		163.469	4999.98		151.049	4999.97		149.73	5000.01
145.726	1999.99		153.121	5000		165.899	5000		163.517	5000.02		151.156	5000.02		149.721	5000
145.767	2000.01		153.107	5000		165.777	4999.99		163.426	5000		151.123	5000		149.769	5000
145.839	1999.99		153.052	5000.02		165.832	4999.99		163.502	4999.99		151.091	4999.99		149.767	5000
145.855	2000.01		153.14	4999.99		165.959	5000		163.603	5000.01		151.025	4999.99		149.79	5000.01
145.82	1999.98		153.155	4999.99		165.898	4999.99		163.62	5000		151.145	5000		149.682	5000.04
145.858	2000		153.101	5000		165.765	5000		163.453	4999.98		151.092	4999.99		149.543	4999.99
145.936	2000.01		153.054	5000.01		165.906	5000.02		163.582	5000		151.214	5000		149.63	5000
145.96	2000.01		152.984	5000		165.927	4999.99		163.495	5000.01		151.209	4999.98		149.547	5000.02
145.951	2000		153.016	5000.01		165.904	4999.99		163.432	4999.98		151.185	5000.04		149.725	5000
146.004	1999.99		153.115	5000.01		165.744	4999.98		163.531	5000.01		151.184	4999.99		149.524	5000
146.066	2000		153.26	5000		165.908	5000.03		163.517	4999.99		151.237	4999.99		149.619	5000.01
146.038	1999.99		153.121	4999.97		165.893	4999.97		163.474	5000.01		151.11	5000.01		149.694	5000.01
145.988	2000.02		153.152	5000.01		166.018	5000		163.576	4999.99		151.068	5000.01		149.669	5000.01
146.008	1999.98		153.114	5000.01		165.882	4999.99		163.672	5000		151.135	4999.99		149.573	5000.03
146.166	1999.99		153.243	5000.03		165.772	5000.02		163.768	4999.98		151.022	5000.01		149.641	4999.99
146.093	2000		153.248	5000		165.94	4999.98		163.635	5000.02		151.122	5000		149.73	5000.01
146.356	2000		153.032	4999.99		165.926	5000		163.57	4999.99		151.217	4999.98		149.796	5000.01
146.348	2000		153.136	4999.99		165.934	4999.98		163.651	5000		151.288	5000		149.746	5000
146.331	2000		153.109	5000.01		165.977	4999.99		163.664	4999.98		151.287	5000.01		149.698	5000.02
146.345	2000.01		153.095	5000		166.068	5000		163.608	5000		151.282	5000		149.702	5000.01
146.46	1999.99		153.067	5000.02		165.939	5000		163.619	5000		151.268	4999.98		149.641	5000.01
146.434	2000.02		153.084	4999.98		165.891	4999.98		163.641	4999.99		151.253	4999.99		149.707	5000
146.512	2000		153.151	5000.01		166.001	5000		163.783	5000		151.249	5000		149.794	5000.02
146.416	2000		153.251	5000.01		166.074	4999.98		163.606	5000		151.345	4999.99		149.797	5000
146.599	2000.01		153.094	5000.01		166.012	5000.01		163.636	5000.01		151.276	5000		149.75	5000.01
146.484	1999.99		153.204	5000		165.976	4999.99		163.652	4999.96		151.293	5000		149.859	5000.01
146.51	2000		153.319	5000.02		165.999	4999.99		163.601	5000.02		151.181	4999.97		149.717	5000.02
146.48	2000.01		153.267	4999.99		166.152	5000		163.543	5000.01		151.159	5000		149.87	5000.01
146.58	1999.99		153.225	5000.01		165.992	4999.99		163.615	4999.98		151.049	5000.01		150.044	4999.98
146.609	1999.99		153.182	5000.01		166.097	5000		163.675	5000.02		151.081	5000		149.822	4999.99
146.553	2000.03		153.27	5000.01		166.154	4999.99		163.645	4999.97		151.127	5000		149.791	5000.02
146.619	2000		153.323	5000		166.175	5000.02		163.741	5000.01		151.289	4999.98		149.801	5000.01
146.749	1999.98		153.191	5000		166.218	5000		163.608	4999.99		151.12	5000		149.803	5000
146.697	2000		153.211	5000		166.082	4999.96		163.807	5000		151.296	5000		149.886	4999.99
146.728	1999.99		153.27	5000		166.179	5000.01		163.769	4999.98		151.271	4999.99		149.885	5000.02
146.634	2000.01		153.252	5000		166.106	4999.99		163.648	5000.01		151.494	5000.01		149.789	5000.01
146.767	2000.01		153.303	5000		166.089	5000.01		163.783	4999.99		151.146	4999.99		149.902	4999.99
146.778	1999.99		153.222	5000.01		165.996	4999.97		163.793	4999.99		151.307	5000.01		149.821	5000
146.879	2000		153.325	5000.01		166.122	5000.01		163.726	4999.98		151.399	4999.98		149.658	5000.02
146.749	2000.01		153.308	5000		166.109	5000		163.832	5000		151.35	5000		149.754	5000.02
146.882	1999.99		153.354	5000.01		166.283	5000		163.803	4999.98		151.342	4999.99		149.755	5000.01
146.81	2000.01		153.253	4999.97		166.211	4999.99		163.836	4999.99		151.261	5000		149.783	5000
147.026	2000		153.443	5000.03		166.291	5000.01		163.766	5000.01		151.227	5000.03		149.788	5000.01
146.716	2000.01		153.384	4999.98		166.325	4999.98		163.906	5000		151.444	4999.98		149.859	5000
146.979	1999.99		153.339	5000		166.138	5000		163.865	4999.99		151.223	5000.01		149.965	5000.01
146.932	2000		153.309	5000		166.15	4999.99		163.794	4999.99		151.275	5000		149.776	5000.01
146.951	2000.01		153.351	5000.02		166.184	4999.99		163.774	4999.99		151.334	4999.96		149.823	5000
147.065	1999.99		153.395	5000		166.131	4999.97		163.719	5000.02		151.348	5000.02		149.975	5000.02
147.049	2000.02		153.491	4999.99		166.17	5000.01		163.789	4999.97		151.229	4999.97		150.03	4999.99
147.074	1999.98		153.376	5000.02		166.1	5000.01		163.867	4999.99		151.27	5000.02		149.881	5000.01
147.03	2000		153.393	5000		166.17	4999.99		163.921	4999.99		151.303	4999.97		149.954	5000.01
146.983	2000		153.425	4999.99		166.246	4999.98		163.629	5000.02		151.321	5000.02		149.84	5000
147.084	2000		153.304	5000.01		166.266	5000.02		163.783	4999.97		151.323	4999.98		149.918	5000
147.131	2000		153.297	5000.02		166.254	4999.97		163.907	5000		151.296	4999.99		149.785	5000.01
147.088	2000		153.325	4999.98		166.17	5000		163.725	4999.99		151.241	5000		149.793	5000.01
147.12	1999.99		153.434	5000		166.242	4999.99		163.791	5000.01		151.241	4999.99		150.012	5000.01
147.002	2000.02		153.301	5000		166.156	5000		163.8	5000		151.263	4999.99		149.828	5000
147.105	1999.98		153.424	5000.03		166.256	5000		163.951	4999.99		151.31	5000.01		149.801	5000.01
147.157	2000.01		153.404	4999.98		166.233	5000.02		163.84	4999.99		151.312	4999.98		149.996	5000
147.173	1999.98		153.437	5000.01		166.114	4999.97		163.829	5000		151.451	5000		149.893	4999.99
147.112	2000.02		153.461	4999.98		166.238	5000.01		163.777	5000.01		151.404	4999.99		149.769	5000.01
147.287	1999.97		153.437	5000.01		166.304	4999.98		163.843	4999.98		151.42	5000.01		149.86	5000.03
147.288	2000.02		153.375	5000		166.202	4999.99		163.889	5000		151.286	4999.99		149.828	5000
147.254	2000		153.568	5000.02		166.205	4999.97		163.854	5000		151.466	5000.01		149.903	5000.01
147.402	2000		153.362	4999.99		166.182	5000.02		163.856	4999.98		151.47	4999.99		149.793	4999.99
147.419	2000		153.463	5000		166.283	4999.98		163.905	5000.01		151.287	4999.99		149.83	5000
147.437	2000		153.483	5000		166.342	5000.01		163.982	4999.97		151.235	5000.01		149.996	5000.03
147.395	2000		153.549	4999.98		166.089	4999.99		163.655	4999.99		151.436	5000		149.799	4999.99
147.452	2000		153.463	5000.01		166.325	5000		163.82	5000.01		151.446	4999.99		150.111	5000.01
147.433	2000		153.454	5000.01		166.275	4999.98		163.964	4999.98		151.378	5000.02		150.003	5000.02
147.467	2000.02		153.432	4999.99		166.236	5000.02		163.83	4999.98		151.342	4999.99		150.069	4999.99
147.388	1999.98		153.469	4999.98		166.33	4999.98		163.903	5000.02		151.362	5000.01		150.065	5000
147.407	2000.01		153.411	5000		166.209	5000.01		163.768	4999.99		151.367	4999.98		150.036	5000.01
147.447	2000		153.39	5000		166.277	4999.99		163.898	5000		151.37	5000.02		149.968	4999.99
147.378	2000		153.481	4999.99		166.188	4999.98		163.927	4999.99		151.394	4999.98		150.07	5000.02
147.431	1999.98		153.453	5000.02		166.359	5000.01		163.697	4999.99		151.479	5000.01		149.928	4999.99
147.523	2000.02		153.444	4999.97		166.269	5000		163.812	4999.98		151.411	4999.99		150.19	5000
147.356	1999.99		153.449	5000.03		166.146	4999.97		163.794	5000		151.449	5000		150.182	5000.01
147.568	2000.02		153.508	4999.99		166.235	5000.02		163.865	5000		151.434	4999.99		150.022	5000.01
147.478	1999.99		153.49	5000		166.28	4999.99		163.833	5000.01		151.566	4999.99		150.075	5000
147.485	1999.98		153.514	5000.02		166.261	4999.97		163.88	4999.98		151.454	4999.98		150.106	5000
147.602	2000.01		153.368	4999.97		166.225	5000		163.85	5000.02		151.299	5000.01		150.111	5000.02
147.607	1999.99		153.452	5000.01		166.196	4999.98		163.844	4999.97		151.274	5000		150.099	4999.98
147.659	2000		153.562	5000		166.279	5000		163.734	5000.01		151.444	4999.99		150.02	5000
147.507	2000		153.458	4999.99		166.26	5000.01		163.853	5000		151.325	4999.99		150.194	5000.01
147.6	2000		153.423	5000.01		166.087	5000.01		164.031	5000		151.371	4999.98		150.079	4999.99
147.739	2000		153.453	5000.01		166.319	4999.97		163.901	5000		151.464	5000		149.983	5000.01
147.584	1999.99		153.454	4999.98		166.367	5000		163.778	4999.98		151.512	4999.99		150.015	5000.02
147.666	1999.99		153.523	5000.02		166.36	5000		163.78	4999.99		151.408	5000.01		150.086	5000
147.8	2000.01		153.403	5000		166.257	4999.99		163.985	5000.02		151.408	5000		150.048	5000.01
147.759	2000		153.326	5000		166.212	5000		163.811	5000.01		151.543	4999.98		150.001	4999.99
147.67	1999.99		153.484	5000.03		166.339	4999.98		163.807	4999.96		151.577	4999.99		150.059	5000
147.857	2000.01		153.363	4999.98		166.313	5000.01		163.926	5000.01		151.472	5000		150.08	4999.99
147.951	2000		153.33	4999.99		166.25	5000		163.877	5000		151.467	5000.01		150.063	5000.03
147.885	2000		153.411	4999.99		166.337	5000		163.848	4999.98		151.428	5000		150.084	4999.98
147.734	2000		153.397	5000.01		166.334	4999.99		163.829	4999.99		151.493	5000		150.12	5000
147.773	1999.99		153.372	4999.99		166.37	4999.99		163.775	5000		151.571	4999.98		150.14	5000.02
147.812	2000.01		153.411	5000.03		166.326	5000		163.982	4999.99		151.506	5000		150.136	4999.99
147.941	1999.99		153.375	4999.98		166.495	5000		163.839	5000		151.463	4999.98		150.041	5000.02
147.708	2000.01		153.464	5000.02		166.459	5000		163.878	4999.99		151.504	4999.99		150.021	5000.01
147.869	1999.98		153.408	5000		166.275	5000.01		163.848	4999.98		151.428	5000.01		150.139	5000
147.98	2000		153.431	5000.01		166.404	5000		163.855	5000.02		151.521	4999.99		150.084	5000
148.034	2000		153.428	4999.99		166.394	5000		163.91	4999.99		151.495	5000		150.03	5000.02
147.961	2000		153.435	5000.01		166.357	4999.96		163.859	5000		151.431	4999.99		149.925	5000.01
148.126	2000		153.22	4999.99		166.379	5000.02		163.878	5000		151.4	4999.98		150.15	5000
147.995	2000		153.356	5000.01		166.279	4999.99		163.884	5000.01		151.423	5000.03		150.11	5000
147.936	2000		153.372	4999.99		166.312	5000		163.996	5000.01		151.564	4999.99		150.01	5000
148.056	2000.01		153.536	5000.02		166.339	4999.97		163.954	4999.99		151.481	5000.01		150.068	4999.99
148.02	1999.99		153.308	5000		166.381	5000		163.915	5000		151.382	4999.98		150.2	5000.02
147.969	2000		153.313	5000.01		166.279	5000		164.019	5000.02		151.338	4999.99		150.135	5000
148.244	1999.99		153.345	4999.99		166.396	4999.98		164.069	4999.99		151.417	5000		150.023	5000.01
148.025	2000.02		153.39	5000		166.381	4999.99		163.84	5000		151.585	4999.99		150.02	5000.01
148.066	1999.99		153.394	5000		166.344	5000.01		163.843	5000		151.538	4999.98		150.127	4999.97
148.175	1999.99		153.378	5000.03		166.241	5000		163.874	5000.01		151.519	5000.01		149.973	5000.02
148.236	2000		153.378	4999.98		166.319	4999.99		163.993	4999.99		151.43	4999.97		150.186	4999.99
148.183	2000		153.428	4999.99		166.435	4999.99		163.939	4999.97		151.634	5000.01		150.187	5000.04
148.188	2000		153.345	4999.99		166.425	4999.99		164.04	4999.99		151.478	5000.01		150.232	4999.98
148.259	1999.99		153.367	5000.02		166.355	5000.02		163.946	5000.03		151.526	5000		150.168	5000.02
148.413	2000.01		153.326	4999.99		166.435	4999.97		163.989	5000		151.606	5000		150.063	4999.99
148.254	2000.02		153.303	5000		166.424	5000.01		163.893	5000		151.673	4999.98		150.023	5000.03
148.32	1999.98		153.405	5000		166.522	4999.99		163.966	5000		151.469	5000		150.107	5000
148.239	2000.01		153.494	5000		166.295	5000		163.993	4999.98		151.444	4999.98		150.101	4999.99
148.459	2000		153.432	5000.01		166.433	5000.02		163.888	5000.01		151.554	5000.01		149.974	5000.02
148.329	2000.01		153.395	4999.99		166.34	4999.97		163.99	5000		151.534	5000		150.292	5000.01
148.23	2000		153.337	5000		166.369	4999.98		164.118	4999.98		151.579	4999.99		150.27	5000.02
148.402	1999.98		153.35	5000.02		166.302	5000		164.033	5000		151.478	4999.99		150.225	5000
148.363	1999.98		153.466	5000		166.555	4999.98		163.97	5000.01		151.532	5000.01		150.087	5000
148.365	2000.01		153.44	4999.99		166.5	5000.01		164.069	4999.98		151.469	5000		150.202	5000
148.248	2000.01		153.247	4999.99		166.387	5000		163.969	4999.98		151.447	5000		150.272	4999.99
148.335	2000		153.362	5000.03		166.307	4999.99		164.128	5000		151.607	5000		150.292	5000.03
148.341	1999.99		153.397	4999.99		166.455	5000		163.935	5000.01		151.623	5000		150.343	4999.98
148.211	2000.01		153.597	5000		166.377	5000.01		164.126	5000.01		151.609	4999.99		150.283	5000.01
148.324	1999.98		153.444	5000		166.473	5000		163.97	4999.98		151.598	5000.02		150.247	5000
148.49	2000		153.28	5000		166.336	4999.99		163.996	4999.99		151.47	4999.99		150.188	5000
148.362	2000.01		153.511	5000.01		166.259	4999.99		164.152	4999.99		151.696	5000		150.171	4999.99
148.263	1999.98		153.55	5000		166.413	4999.98		164.192	5000		151.491	4999.99		150.23	5000
148.344	2000.02		153.357	5000.01		166.587	5000.01		164.033	5000		151.489	4999.99		150.248	5000.03
148.475	1999.99		153.232	4999.99		166.291	4999.98		163.994	5000.02		151.579	5000		150.191	4999.99
148.559	2000		153.363	5000.01		166.309	5000		163.95	4999.98		151.606	4999.99		150.119	5000.02
148.475	2000		153.505	5000.02		166.659	5000		163.947	5000.01		151.396	5000		150.154	5000.01
148.542	1999.99		153.442	4999.99		166.415	4999.98		163.947	4999.98		151.496	5000.01		150.308	4999.98
148.544	2000.01		153.386	5000.03		166.581	5000.02		164.048	5000.01		151.468	4999.99		150.21	5000
148.614	1999.99		153.351	4999.99		166.499	4999.99		163.937	4999.98		151.527	5000		150.209	5000.01
148.556	2000		153.54	5000		166.589	4999.99		163.952	5000.02		151.521	5000		150.198	5000.02
148.451	2000.01		153.347	4999.99		166.484	5000		163.943	4999.98		151.549	5000		150.274	5000
148.652	1999.99		153.503	5000.01		166.417	5000		164.054	4999.98		151.651	4999.98		150.088	5000
148.603	2000		153.472	5000		166.392	4999.98		164.071	5000		151.582	5000		150.113	5000.01
148.704	2000.02		153.559	4999.99		166.544	5000.01		164.061	5000.03		151.707	5000		150.043	4999.98
148.664	1999.98		153.563	5000.02		166.591	4999.98		164.048	4999.98		151.777	4999.98		150.23	5000.01
148.595	2000.01		153.526	5000		166.528	5000.02		164.115	4999.98		151.628	5000		150.198	5000.01
148.687	2000		153.448	5000		166.559	4999.98		164.036	5000.01		151.594	4999.98		150.032	5000.02
148.48	2000		153.607	4999.99		166.414	5000		164.079	5000		151.688	5000		150.101	5000
148.699	1999.99		153.356	5000.02		166.541	4999.99		164.211	4999.99		151.589	5000		150.197	5000
148.68	2000.01		153.305	5000		166.502	4999.99		164.086	5000		151.679	5000.01		150.107	5000
148.743	2000		153.484	5000		166.487	5000.01		164.145	4999.98		151.593	4999.99		150.197	5000.04
148.603	1999.99		153.387	5000.01		166.663	5000.01		164.028	5000		151.707	4999.99		150.211	4999.96
148.59	2000.01		153.406	5000.03		166.628	4999.97		164.11	5000.02		151.747	4999.99		150.164	5000.02
148.772	1999.99		153.413	4999.99		166.608	5000		164.116	4999.97		151.708	5000		150.154	5000
148.687	2000		153.474	4999.99		166.58	5000		164.039	4999.98		151.663	5000.01		150.175	5000.02
148.788	2000		153.603	5000.01		166.545	4999.99		164.111	5000.02		151.753	5000.01		150.214	4999.98
148.735	2000.02		153.539	4999.99		166.665	5000		163.978	4999.99		151.6	5000		150.21	5000.01
148.834	1999.99		153.47	5000.01		166.462	4999.98		164.051	5000		151.613	4999.99		150.121	5000.02
148.847	2000.01		153.537	5000		166.604	4999.99		164.029	5000		151.574	5000.02		150.296	4999.99
148.8	1999.99		153.432	5000.02		166.63	5000		164.112	4999.98		151.646	4999.96		150.247	5000.02
148.861	1999.99		153.528	4999.98		166.458	5000		164.112	4999.98		151.641	5000		150.302	4999.98
148.937	2000.01		153.571	5000.01		166.596	4999.99		164.271	5000.02		151.686	5000.01		150.148	5000
148.932	2000		153.548	4999.99		166.674	5000.01		164.067	4999.99		151.667	4999.99		150.203	5000.01
148.836	2000.01		153.576	5000		166.658	5000.01		164.065	4999.99		151.61	5000		150.226	4999.99
148.825	1999.99		153.434	5000.02		166.517	4999.96		164.076	5000.01		151.551	5000.01		150.288	5000.01
149.053	2000		153.488	5000.01		166.533	5000		164.15	4999.99		151.663	5000		150.219	5000.01
148.984	2000		153.458	5000		166.616	5000.02		164.091	4999.99		151.531	5000		150.2	4999.99
148.944	2000		153.623	5000		166.515	4999.97		164.037	4999.98		151.741	4999.99		150.221	5000
149.027	1999.99		153.506	5000.01		166.57	4999.99		164.056	5000.01		151.646	5000.02		150.29	5000.02
148.954	2000.01		153.513	5000		166.671	5000.02		164.198	4999.99		151.653	4999.98		150.209	5000.01
148.978	2000.01		153.518	5000		166.538	4999.98		163.895	4999.98		151.782	4999.99		150.225	5000.01
148.897	2000		153.643	5000		166.684	5000.02		164.072	5000		151.591	5000.01		150.112	5000
148.965	1999.98		153.478	5000.01		166.687	5000		163.996	5000		151.61	5000		150.295	5000
149.169	2000		153.516	4999.98		166.615	4999.97		164.183	5000		151.572	5000		150.22	5000.01
149.089	2000.01		153.577	5000.03		166.733	5000.01		164.073	4999.98		151.803	4999.99		150.291	5000.02
149.086	2000		153.643	4999.99		166.751	4999.98		164.082	5000.01		151.758	5000.01		150.198	5000
149.122	2000		153.434	4999.99		166.582	5000.01		164.096	4999.99		151.691	4999.99		150.293	5000.01
149.156	2000.01		153.384	4999.99		166.494	5000		164.184	5000		151.762	5000		150.289	5000
149.244	2000		153.403	5000		166.641	5000		164.149	4999.98		151.659	5000.01		150.245	5000
149.247	2000		153.641	5000		166.667	5000		164.105	4999.98		151.653	5000		150.253	4999.99
149.151	1999.99		153.443	5000.01		166.679	4999.98		164.06	5000		151.719	4999.98		150.326	5000
149.215	1999.99		153.394	5000		166.596	5000		164.164	5000.02		151.727	5000		150.275	5000
149.283	2000.01		153.452	4999.99		166.649	5000.01		163.953	5000		151.679	4999.98		150.44	5000.01
149.157	1999.99		153.512	5000.01		166.764	4999.99		163.955	4999.97		151.783	5000		150.375	4999.99
149.217	2000		153.353	5000.01		166.683	4999.97		164.08	4999.98		151.696	5000		150.359	5000.02
149.215	2000		153.575	4999.97		166.637	5000.01		163.98	5000		151.569	5000.01		150.188	5000
149.315	2000.01		153.477	5000.02		166.728	4999.99		163.989	4999.99		151.608	4999.99		150.302	5000
149.204	2000		153.515	4999.99		166.554	5000.01		164.057	5000.01		151.547	4999.99		150.259	5000.01
149.327	1999.99		153.354	5000		166.683	5000.01		164.151	4999.97		151.671	4999.99		150.247	5000.01
149.355	2000.01		153.374	5000.01		166.642	4999.97		164.066	4999.99		151.57	5000.01		150.294	5000.02
149.2	2000		153.525	5000		166.617	5000		164.004	5000		151.685	4999.98		150.349	5000
149.296	1999.99		153.575	4999.99		166.79	5000.02		163.941	5000.02		151.646	5000		150.212	5000
149.089	2000.01		153.655	5000		166.683	4999.98		164.11	5000		151.669	5000		150.295	5000.02
149.353	1999.99		153.678	5000		166.765	5000.01		164.122	4999.98		151.765	4999.98		150.273	5000
149.236	2000.01		153.454	5000		166.63	5000.01		164.111	4999.99		151.671	5000.01		150.292	5000.01
149.336	2000		153.508	5000.02		166.691	4999.96		164.127	5000.01		151.684	5000		150.279	5000.01
149.271	1999.99		153.496	5000		166.714	5000.04		164.192	5000		151.688	4999.99		150.374	5000.01
149.443	2000		153.463	4999.99		166.68	4999.98		164.18	5000.01		151.683	4999.99		150.505	5000.01
149.446	2000.01		153.525	5000		166.697	4999.97		164.1	4999.98		151.716	5000.03		150.307	5000
149.474	1999.99		153.611	4999.99		166.685	5000.01		164.1	5000.01		151.697	4999.98		150.191	5000.01
149.415	2000		153.539	5000		166.707	4999.97		164.226	5000		151.605	5000		150.365	5000
149.536	2000		153.522	4999.98		166.521	5000.01		164.112	4999.99		151.691	5000.01		150.172	4999.99
149.737	1999.99		153.412	5000		166.624	4999.99		164.256	4999.99		151.64	4999.99		150.216	5000.01
149.407	1999.99		153.689	5000.01		166.656	5000		164.026	4999.99		151.679	5000		150.445	5000.02
149.41	2000.02		153.581	5000		166.58	4999.99		164.014	4999.99		151.521	4999.99		150.369	5000
149.545	1999.99		153.556	4999.99		166.555	4999.99		164.181	5000.02		151.741	5000.01		150.33	4999.99
149.625	1999.99		153.596	5000.02		166.633	5000		164.177	4999.97		151.747	5000.01		150.439	5000.02
149.642	2000		153.698	5000		166.679	5000		164.256	5000		151.643	5000		150.336	5000.01
149.463	1999.99		153.581	4999.99		166.613	4999.98		164.108	4999.98		151.702	4999.99		150.419	5000.01
149.584	2000.02		153.548	5000.02		166.643	5000.02		164.172	4999.99		151.658	5000.01		150.338	5000.01
149.636	2000.01		153.523	5000		166.717	4999.97		164.064	4999.99		151.637	4999.98		150.344	5000.01
149.535	1999.98		153.663	5000.01		166.703	5000		164.291	4999.99		151.704	5000.02		150.379	5000
149.618	2000.01		153.545	4999.98		166.646	4999.99		164.154	4999.98		151.58	5000		150.547	5000.01
149.599	1999.99		153.475	4999.99		166.608	5000.01		164.241	5000.02		151.529	4999.99		150.345	4999.98
149.665	2000.02		153.637	5000.01		166.673	4999.99		164.18	4999.98		151.669	5000		150.235	5000.01
149.474	1999.99		153.639	5000.01		166.681	5000.01		164.148	5000.01		151.658	5000		150.26	5000.01
149.701	2000		153.402	5000		166.699	4999.97		164.249	4999.98		151.73	4999.98		150.396	5000.02
149.68	2000		153.527	5000		166.624	5000.01		164.279	4999.99		151.66	4999.99		150.301	4999.99
149.749	2000		153.599	4999.98		166.547	4999.99		164.135	5000		151.61	4999.99		150.199	5000.02
149.465	2000.01		153.62	5000		166.69	5000		164.171	5000		151.622	5000.01		150.321	5000
149.597	2000		153.646	5000.01		166.747	4999.99		164.076	5000		151.606	4999.98		150.339	5000
149.729	1999.99		153.644	4999.97		166.811	5000.01		164.133	4999.99		151.682	5000		150.31	5000
149.816	1999.99		153.464	5000.02		166.7	4999.98		164.102	4999.98		151.714	5000		150.264	5000.01
149.595	2000.01		153.491	5000		166.605	4999.99		164.199	5000		151.535	5000.02		150.309	5000
149.771	1999.97		153.594	5000		166.633	5000.01		164.259	5000		151.501	4999.98		150.273	4999.99
149.856	2000.02		153.64	5000		166.45	5000		164.345	4999.99		151.467	5000.02		150.041	5000.03
149.772	1999.99		153.63	5000		166.497	4999.98		164.346	4999.97		151.544	4999.99		150.129	5000.01
149.737	2000		153.688	5000.01		166.708	5000		164.087	5000.01		151.542	5000		150.246	5000.01
149.738	2000.01		153.771	5000		166.658	4999.99		164.133	4999.99		151.399	5000		150.175	5000.01
149.891	1999.98		153.688	5000.01		166.701	4999.99		164.142	5000		151.432	5000		150.203	4999.99
149.945	2000		153.64	4999.99		166.681	5000.01		164.231	5000		151.573	5000		150.282	5000.01
149.868	2000		153.672	5000.02		166.682	5000.01		164.316	4999.99		151.569	4999.98		150.218	5000.03
149.916	2000		153.564	5000		166.768	4999.98		164.257	4999.98		151.522	5000.01		150.344	5000.01
149.813	2000.01		153.677	5000		166.499	5000		164.327	4999.99		151.592	4999.99		150.267	4999.97
149.993	2000		153.65	4999.98		166.507	4999.99		164.122	4999.97		151.618	4999.98		150.377	5000.02
149.739	1999.99		153.798	5000.03		166.716	5000.01		164.12	5000.01		151.748	5000		150.421	5000.02
149.772	2000.02		153.642	4999.99		166.753	4999.98		164.217	4999.98		151.667	4999.99		150.309	4999.99
149.904	1999.99		153.557	5000		166.728	5000		164.37	4999.99		151.626	4999.99		150.277	5000.02
150.02	2000.01		153.439	5000		166.551	5000		164.193	4999.98		151.744	5000		150.363	5000.01
149.981	1999.99		153.594	4999.99		166.725	5000.01		164.279	5000.02		151.634	4999.99		150.328	4999.98
149.929	2000		153.593	5000.01		166.748	4999.95		164.31	4999.97		151.567	4999.99		150.417	5000.04
149.93	2000		153.617	4999.98		166.621	5000.04		164.302	5000.02		151.591	5000		150.341	4999.97
150.007	1999.99		153.543	5000		166.653	4999.98		164.137	4999.98		151.72	5000		150.439	5000.02
149.923	2000.01		153.625	5000		166.793	5000.01		164.188	4999.99		151.806	5000.01		150.392	4999.99
149.902	2000		153.637	5000.01		166.792	5000		164.276	4999.99		151.659	4999.99		150.414	5000.01
149.972	2000		153.591	4999.99		166.73	5000		164.286	5000		151.62	5000.02		150.527	5000.02
150.04	2000.01		153.564	5000.01		166.686	4999.96		164.332	4999.97		151.683	4999.98		150.464	4999.97
150.011	1999.99		153.589	4999.98		166.686	5000		164.244	4999.98		151.782	5000		150.45	5000.01
149.963	1999.99		153.484	5000.01		166.724	5000		164.241	4999.99		151.553	4999.98		150.459	4999.99
150.035	2000.01		153.504	4999.99		166.614	4999.97		164.293	5000.01		151.679	5000		150.339	5000.04
150.023	2000		153.598	4999.98		166.553	5000.02		164.217	4999.97		151.71	5000		150.294	4999.98
150.016	2000		153.603	5000.01		166.746	4999.98		164.187	5000.01		151.772	4999.99		150.252	5000.01
150.113	1999.99		153.609	5000		166.78	4999.99		164.308	4999.97		151.572	5000		150.35	5000.01
150.196	2000		153.555	5000.01		166.753	4999.98		164.329	5000.02		151.496	4999.98		150.242	5000.01
150.307	1999.99		153.463	4999.99		166.763	5000.01		164.192	4999.98		151.63	5000		150.427	4999.99
150.112	2000.01		153.725	5000.01		166.795	4999.99		164.238	4999.99		151.504	5000.02		150.352	5000
150.124	1999.99		153.716	4999.99		166.802	5000		164.171	4999.98		151.548	4999.98		150.3	5000.01
150.055	2000		153.807	4999.99		166.672	5000		164.253	5000.01		151.715	5000		150.318	4999.99
150.192	2000.02		153.637	4999.99		166.794	4999.97		164.227	4999.99		151.643	5000.01		150.236	5000.03
150.183	1999.99		153.75	5000.01		166.701	5000.01		164.304	4999.99		151.644	5000		150.332	4999.96
149.925	2000.01		153.658	4999.99		166.817	4999.97		164.189	4999.99		151.692	4999.99		150.422	5000.04
150.149	1999.99		153.692	5000		166.774	5000.01		164.257	4999.99		151.662	4999.99		150.312	4999.98
150.352	2000		153.669	4999.99		166.834	4999.99		164.307	4999.99		151.661	5000.01		150.387	4999.99
150.127	2000		153.67	5000.01		166.816	5000		164.278	5000		151.629	5000		150.348	5000.03
150.116	2000.01		153.624	4999.99		166.797	4999.99		164.32	4999.97		151.575	5000		150.42	5000
150.046	1999.98		153.507	5000		166.631	5000.01		164.305	5000		151.738	4999.99		150.25	5000
150.133	2000.01		153.58	4999.97		166.686	4999.99		164.331	4999.98		151.735	5000.01		150.266	4999.98
150.212	1999.99		153.63	5000.03		166.663	4999.97		164.206	4999.99		151.735	5000		150.195	5000.02
150.218	2000.02		153.543	4999.98		166.885	4999.99		164.31	5000		151.725	5000		150.208	5000.02
150.242	1999.98		153.649	4999.98		166.809	5000.01		164.325	4999.99		151.767	4999.99		150.28	5000.02
150.279	2000		153.642	5000		166.686	4999.98		164.411	4999.99		151.74	5000		150.176	4999.98
150.219	2000		153.675	5000.01		166.769	5000.02		164.283	5000		151.674	5000		150.194	4999.99
150.306	2000		153.667	5000.01		166.734	5000		164.321	4999.98		151.614	4999.99		150.27	5000
150.339	1999.99		153.72	4999.98		166.873	4999.99		164.384	4999.98		151.823	4999.99		150.251	5000.03
150.345	2000		153.584	4999.99		166.759	4999.98		164.352	5000		151.764	5000		150.294	5000
150.285	2000.02		153.734	5000.02		166.662	5000		164.355	4999.97		151.636	4999.99		150.204	5000.01
150.309	2000		153.691	4999.99		166.766	4999.98		164.317	4999.99		151.599	5000		150.336	5000.01
150.327	1999.99		153.679	5000.01		166.936	5000		164.255	4999.99		151.686	5000.01		150.181	4999.99
150.46	2000.01		153.648	4999.99		166.646	5000.01		164.217	4999.98		151.724	4999.97		150.285	5000.02
150.325	2000		153.634	5000.01		166.782	4999.99		164.304	5000.01		151.85	5000		150.412	5000
150.375	2000.01		153.648	5000.01		166.781	5000.01		164.297	4999.98		151.665	4999.99		150.278	4999.99
150.451	1999.98		153.753	5000		166.751	4999.97		164.368	5000.01		151.693	5000.02		150.152	5000.01
150.537	2000.02		153.714	4999.99		166.653	5000		164.191	4999.97		151.828	4999.99		150.422	4999.99
150.446	2000.01		153.845	5000		166.701	5000.01		164.322	5000.01		151.891	4999.99		150.425	5000.03
150.557	1999.98		153.742	4999.99		166.662	4999.96		164.185	4999.99		151.784	5000.01		150.245	5000
150.486	1999.99		153.674	4999.98		166.775	5000.01		164.222	4999.98		151.725	4999.98		150.199	4999.99
150.562	2000.01		153.598	5000.02		166.792	5000.01		164.192	5000		151.891	5000.01		150.235	5000.02
150.507	1999.99		153.678	5000		166.817	5000.01		164.254	4999.99		151.793	5000.01		150.291	5000
150.559	2000		153.648	5000		166.866	4999.99		164.27	4999.99		151.849	4999.98		150.247	5000.02
150.452	2000.01		153.639	5000.01		166.816	4999.98		164.283	4999.98		151.871	4999.99		150.11	5000
150.564	2000		153.699	4999.98		166.879	4999.97		164.157	4999.99		151.873	5000		150.214	4999.99
150.515	1999.99		153.728	5000.02		166.899	5000.02		164.349	5000.02		151.869	4999.99		150.322	5000.02
150.46	2000.01		153.741	4999.97		166.728	4999.99		164.295	4999.98		151.609	5000.02		150.276	4999.99
150.492	1999.99		153.713	5000.01		166.782	5000.02		164.292	4999.99		151.814	5000		150.155	5000.02
150.521	1999.99		153.859	4999.98		166.829	4999.99		164.283	4999.99		151.802	4999.99		150.198	4999.97
150.645	2000.01		153.754	5000.02		166.759	4999.98		164.386	5000		151.947	5000		150.468	5000.03
150.61	2000.01		153.611	4999.98		166.708	4999.99		164.401	4999.97		151.437	5000.01		150.427	4999.99
150.613	1999.98		153.761	4999.98		166.779	5000		164.467	5000		151.678	4999.97		150.248	5000
150.689	2000.02		153.728	5000		166.655	4999.98		164.349	5000		151.803	5000.02		150.37	5000.02
150.49	1999.98		153.737	5000.01		166.855	5000		164.39	4999.99		151.862	5000		150.32	4999.97
150.391	2000.02		153.639	4999.98		166.888	5000		164.373	4999.99		151.89	4999.99		150.421	5000.02
150.445	2000.01		153.821	5000.01		166.902	4999.98		164.377	5000.01		151.899	4999.98		150.109	5000.01
150.447	1999.98		153.719	4999.99		166.698	4999.99		164.329	5000		151.871	5000		150.466	4999.99
150.556	2000		153.739	4999.99		166.863	4999.99		164.204	5000		151.824	4999.98		150.368	5000.03
150.495	2000		153.79	4999.99		166.955	5000		164.367	4999.96		151.686	5000.01		150.428	5000
150.407	2000		153.767	5000.03		166.859	5000		164.277	5000.01		151.825	5000		150.344	5000.01
150.537	2000.01		153.572	4999.99		166.898	5000.01		164.306	4999.98		151.761	5000		150.321	4999.99
150.56	2000		153.598	5000		166.845	5000		164.401	4999.99		151.71	5000		150.312	4999.99
150.681	1999.99		153.737	4999.99		166.743	5000		164.256	5000		151.819	4999.97		150.172	5000.03
150.53	2000.01		153.727	5000		166.946	4999.98		164.328	4999.99		151.867	4999.99		150.198	4999.98
150.726	1999.99		153.713	4999.99		166.764	5000		164.34	5000.01		151.739	5000.01		150.334	5000.03
150.697	1999.99		153.759	5000.01		166.792	4999.98		164.381	5000		151.768	4999.99		150.344	4999.99
150.655	2000.03		153.776	4999.97		166.749	4999.99		164.346	4999.99		151.639	5000		150.213	5000
150.685	1999.98		153.76	4999.99		166.887	4999.99		164.302	4999.99		151.569	4999.99		150.304	4999.99
150.689	2000		153.74	5000		166.785	5000		164.315	4999.99		151.88	5000		150.2	5000.04
150.659	1999.99		153.761	4999.99		166.781	4999.97		164.194	4999.99		151.887	5000		150.315	4999.98
150.721	2000		153.685	5000.01		166.752	5000.03		164.32	5000		151.556	4999.98		150.221	5000.01
150.671	1999.99		153.705	4999.98		166.88	4999.97		164.253	4999.99		151.764	4999.99		150.215	4999.99
150.728	2000.02		153.71	5000		166.845	5000.02		164.274	4999.99		151.744	4999.99		150.397	5000.02
150.752	1999.98		153.762	5000.02		166.811	4999.97		164.261	5000		151.822	5000		150.322	4999.97
150.858	2000.01		153.75	4999.99		166.823	5000.01		164.223	4999.98		151.602	5000.01		150.37	5000.03
150.768	2000.01		153.789	5000		166.837	4999.99		164.285	4999.99		151.664	4999.99		150.256	5000
150.871	1999.99		153.861	4999.98		166.739	4999.98		164.353	4999.99		151.885	4999.99		150.239	4999.99
150.752	1999.99		153.759	4999.99		166.92	5000.02		164.253	4999.97		151.616	5000		150.229	5000
150.828	2000.03		153.6	5000		166.907	4999.97		164.333	5000		151.366	5000.01		150.282	4999.99
150.848	2000		153.761	4999.98		166.816	5000.03		164.186	5000		151.64	4999.99		150.31	5000.01
150.937	1999.99		153.813	5000.02		166.893	4999.98		164.2	4999.99		151.783	5000		150.243	5000
150.798	2000.02		153.721	4999.98		166.859	4999.98		164.182	5000		151.724	5000		150.313	5000.01
150.733	1999.99		153.791	5000		166.892	5000.01		164.229	5000		151.62	4999.99		150.287	5000.02
150.821	2000.01		153.764	5000		166.821	4999.99		164.402	5000		151.746	5000		150.265	4999.98
150.865	2000		153.646	4999.99		166.841	5000		164.243	4999.98		151.801	4999.99		150.438	5000
150.883	2000		153.581	5000		166.82	5000		164.424	5000		151.709	5000		150.358	5000.02
150.9	1999.99		153.712	4999.97		166.775	5000		164.335	4999.99		151.712	5000		150.305	5000
150.855	2000		153.806	5000.01		166.875	5000		164.357	5000		151.892	4999.99		150.311	4999.99
150.754	1999.99		153.748	5000.01		166.735	5000		164.318	4999.99		151.811	5000.01		150.346	5000.01
150.751	2000.01		153.762	4999.97		166.885	4999.99		164.321	4999.99		151.744	5000.01		150.349	5000.01
150.719	1999.99		153.725	5000.02		166.768	4999.98		164.262	5000		151.635	4999.99		150.314	5000
150.812	2000		153.661	5000.01		166.839	5000		164.391	5000.02		151.721	4999.99		150.337	5000
150.772	2000		153.661	5000		166.893	4999.98		164.307	4999.96		151.647	4999.99		150.31	5000.01
150.872	2000.01		153.797	5000		166.853	5000		164.312	5000.03		151.761	5000		150.432	4999.99
150.977	2000		153.656	4999.99		166.782	5000		164.443	4999.96		151.767	4999.99		150.411	5000.02
150.983	2000		153.67	4999.99		166.888	4999.98		164.493	5000.01		151.8	5000.01		150.254	4999.99
151.066	1999.99		153.746	5000.02		166.653	4999.99		164.36	4999.99		151.733	5000		150.36	5000.03
150.866	2000.01		153.635	4999.99		166.938	5000.01		164.332	4999.99		151.829	5000		150.352	4999.98
151.076	2000.01		153.702	4999.99		166.961	4999.99		164.429	5000		151.588	5000		150.244	5000
150.948	2000		153.698	5000.01		166.867	4999.99		164.383	4999.98		151.728	5000.01		150.408	5000
150.943	1999.98		153.694	4999.98		166.882	5000.02		164.458	4999.99		151.832	5000		150.274	5000.01
150.957	2000.01		153.643	4999.99		166.885	4999.98		164.364	4999.99		151.762	5000		150.373	4999.99
151.157	2000.01		153.676	5000		166.855	5000		164.501	4999.98		151.591	4999.99		150.405	5000
150.968	2000.02		153.809	5000.01		166.942	4999.99		164.509	4999.99		151.644	5000.01		150.369	5000.03
150.953	1999.97		153.632	4999.99		166.812	4999.98		164.412	5000		151.748	5000		150.508	4999.98
150.904	1999.99		153.632	5000		166.662	5000.01		164.422	4999.98		151.922	4999.99		150.497	5000
150.889	2000.02		153.655	4999.99		166.913	5000.01		164.47	5000		151.702	5000		150.46	5000.01
150.951	2000		153.822	5000.01		166.95	5000		164.256	5000		151.632	5000		150.233	4999.99
151.013	2000.01		153.805	5000.01		166.976	4999.99		164.374	4999.99		151.735	4999.99		150.261	4999.99
150.983	2000		153.744	4999.98		167.037	5000		164.496	4999.99		151.85	5000		150.494	5000.01
151.085	1999.99		153.704	5000		167.06	4999.99		164.424	5000.01		151.706	4999.98		150.445	5000
151.102	2000.02		153.58	5000.01		167.024	4999.99		164.347	4999.98		151.751	5000		150.421	5000.02
151.012	1999.98		153.609	5000		166.836	5000		164.191	4999.99		151.883	5000		150.432	4999.98
150.804	2000.01		153.586	4999.99		166.914	5000.01		164.435	4999.97		151.764	5000		150.289	5000.01
150.985	1999.27		153.631	5000.01		166.88	5000		164.493	5000		151.68	4999.99		150.338	5000.01
151.037	1997.31		153.672	5000		166.898	4999.98		164.268	5000		151.638	4998.01		150.287	5000
150.92	1995.31		153.66	5000.01		166.816	5000		164.337	4999.99		151.636	4992.99		150.501	5000.01
150.855	1993.29		153.632	4999.98		166.869	4999.97		164.421	4999.97		151.355	4988.04		150.457	5000
150.831	1991.3		153.605	5000		166.799	4998.02		164.433	4998.01		151.347	4983		150.357	5000
150.864	1989.31		153.636	4998		166.821	4993.04		164.263	4993.02		151.313	4978		150.267	4998.02
150.745	1987.3		153.626	4993.02		166.716	4987.98		164.166	4988.01		151.395	4972.98		150.199	4992.98
150.77	1985.28		153.438	4987.98		166.673	4983.02		164.106	4983.01		151.319	4967.99		150.134	4988.03
150.825	1983.31		153.485	4983.03		166.648	4978		164.155	4977.99		151.099	4963		150.094	4982.99
150.88	1981.28		153.423	4977.99		166.464	4973.01		163.963	4972.97		151.042	4957.95		149.903	4978.01
150.809	1979.29		153.292	4973.02		166.303	4967.97		163.811	4968.02		150.941	4953		149.818	4973
150.76	1977.28		153.28	4968		166.275	4962.98		163.702	4962.97		150.769	4947.94		149.78	4967.99
150.681	1975.29		153.121	4962.98		166.287	4957.99		163.585	4957.98		150.814	4942.99		149.697	4962.97
150.697	1973.27		153.068	4957.97		166.155	4952.98		163.653	4952.97		150.753	4937.97		149.721	4957.99
150.665	1971.3		153.124	4953		166.004	4947.95		163.495	4947.97		150.671	4932.95		149.552	4952.98
150.594	1969.29		152.924	4947.96		165.995	4942.97		163.502	4942.95		150.54	4927.96		149.473	4947.97
150.521	1967.29		152.896	4942.97		165.81	4937.97		163.359	4937.96		150.381	4922.92		149.403	4942.97
150.577	1965.26		152.881	4937.95		165.812	4932.94		163.274	4932.97		150.323	4917.98		149.202	4937.95
150.437	1963.27		152.816	4932.96		165.679	4927.94		163.17	4927.97		150.308	4912.91		149.287	4932.97
150.242	1961.29		152.564	4927.95		165.548	4922.94		163.061	4922.92		150.139	4907.94		149.225	4927.96
150.323	1959.27		152.517	4922.97		165.605	4917.95		163.101	4917.94		150.043	4902.93		149.209	4922.93
150.185	1957.27		152.511	4917.94		165.451	4912.93		162.985	4912.94		150.096	4897.91		148.867	4917.94
150.309	1955.25		152.413	4912.92		165.423	4907.92		162.84	4907.92		149.809	4892.92		148.9	4912.93
150.169	1953.27		152.314	4907.91		165.239	4902.91		162.694	4902.93		149.721	4887.92		148.773	4907.93
150.14	1951.29		152.265	4902.93		165.376	4897.92		162.544	4897.94		149.604	4882.92		148.609	4902.94
150.059	1949.25		152.313	4897.93		165.144	4892.92		162.691	4892.92		149.556	4877.88		148.576	4897.9
149.952	1947.26		152.215	4892.9		165.06	4887.92		162.485	4887.89		149.469	4872.93		148.512	4892.92
149.825	1945.26		152.096	4887.91		165.004	4882.94		162.455	4882.91		149.491	4867.86		148.409	4887.93
149.945	1943.25		151.981	4882.92		164.998	4877.88		162.349	4877.92		149.464	4862.9		148.317	4882.91
149.933	1941.26		151.803	4877.9		164.784	4872.87		162.243	4872.89		149.328	4857.9		148.223	4877.89
149.851	1939.26		151.828	4872.9		164.76	4867.88		162.232	4867.91		149.169	4852.86		148.126	4872.91
149.793	1937.24		151.675	4867.89		164.691	4862.89		162.16	4862.86		149.173	4847.86		148.101	4867.88
149.813	1935.25		151.597	4862.89		164.586	4857.88		162.037	4857.9		148.904	4842.87		148.098	4862.9
149.764	1933.27		151.582	4857.87		164.554	4852.89		161.944	4852.85		148.922	4837.85		147.971	4857.89
149.752	1931.24		151.539	4852.87		164.436	4847.87		161.752	4847.87		148.846	4832.9		147.764	4852.86
149.62	1929.24		151.343	4847.87		164.272	4842.88		161.755	4842.86		148.733	4827.84		147.705	4847.9
149.626	1927.25		151.314	4842.89		164.27	4837.86		161.684	4837.87		148.597	4822.86		147.615	4842.85
149.624	1925.24		151.169	4837.87		164.138	4832.87		161.621	4832.86		148.501	4817.84		147.531	4837.87
149.616	1923.26		151.196	4832.85		164.043	4827.87		161.649	4827.87		148.566	4812.84		147.437	4832.87
149.457	1921.22		151.124	4827.86		164.017	4822.84		161.508	4822.84		148.277	4807.83		147.425	4827.85
149.53	1919.24		151.022	4822.84		163.879	4817.84		161.565	4817.84		148.3	4802.82		147.342	4822.84
149.556	1917.23		151.025	4817.85		163.81	4812.85		161.277	4812.85		148.194	4797.83		147.332	4817.86
149.527	1915.23		151.081	4812.85		163.844	4807.83		161.112	4807.85		148.144	4792.84		147.23	4812.85
149.262	1913.23		150.8	4807.83		163.601	4802.83		161.052	4802.84		147.971	4787.81		147.102	4807.81
149.416	1911.21		150.774	4802.84		163.726	4797.82		161.181	4797.81		147.795	4782.78		146.797	4802.83
149.206	1909.23		150.748	4797.82		163.517	4792.85		161.003	4792.82		147.937	4777.82		146.76	4797.86
149.351	1907.23		150.608	4792.82		163.37	4787.8		160.803	4787.84		147.719	4772.79		146.897	4792.82
149.186	1905.22		150.522	4787.81		163.499	4782.83		160.643	4782.81		147.666	4767.82		146.662	4787.8
149.241	1903.22		150.532	4782.84		163.282	4777.79		160.623	4777.8		147.55	4762.81		146.483	4782.81
149.133	1901.21		150.414	4777.82		163.217	4772.82		160.721	4772.82		147.467	4757.8		146.306	4777.81
149.056	1899.23		150.461	4772.77		163.187	4767.78		160.527	4767.78		147.498	4752.78		146.406	4772.82
149.007	1897.21		150.201	4767.82		163.267	4762.8		160.434	4762.81		147.278	4747.75		146.348	4767.77
148.967	1895.22		150.156	4762.77		163.018	4757.78		160.449	4757.78		147.265	4742.76		146.224	4762.81
148.882	1893.21		150.034	4757.81		162.945	4752.79		160.195	4752.79		147.166	4737.79		146.203	4757.8
148.935	1891.2		150.079	4752.77		162.763	4747.76		160.119	4747.79		147.1	4732.78		145.894	4752.76
148.675	1889.22		149.932	4747.8		162.652	4742.78		160.177	4742.78		147.034	4727.72		146.005	4747.79
148.738	1887.2		149.699	4742.76		162.559	4737.75		160.167	4737.76		146.973	4722.78		145.936	4742.76
148.651	1885.2		149.851	4737.76		162.653	4732.78		160.006	4732.76		146.782	4717.73		145.823	4737.79
148.586	1883.21		149.866	4732.78		162.552	4727.75		159.831	4727.78		146.737	4712.78		145.823	4732.76
148.458	1881.21		149.646	4727.75		162.481	4722.76		159.703	4722.74		146.695	4707.71		145.693	4727.76
148.57	1879.21		149.592	4722.77		162.329	4717.76		159.751	4717.74		146.534	4702.74		145.459	4722.74
148.541	1877.17		149.486	4717.76		162.294	4712.73		159.765	4712.75		146.419	4697.72		145.29	4717.77
148.399	1875.2		149.482	4712.73		162.248	4707.74		159.498	4707.75		146.527	4692.74		145.332	4712.73
148.415	1873.2		149.309	4707.74		162.174	4702.75		159.512	4702.72		146.412	4687.71		145.264	4707.75
148.327	1871.21		149.241	4702.76		161.992	4697.73		159.392	4697.75		146.063	4682.72		144.985	4702.74
148.398	1869.18		149.259	4697.71		161.889	4692.7		159.384	4692.68		146.21	4677.72		144.917	4697.72
148.303	1867.17		149.133	4692.7		161.896	4687.75		159.254	4687.72		146.191	4672.71		144.953	4692.72
148.279	1865.19		148.943	4687.74		161.802	4682.7		159.049	4682.73		145.972	4667.69		144.761	4687.74
148.227	1863.2		148.836	4682.72		161.726	4677.73		159.017	4677.72		145.916	4662.7		144.697	4682.69
148.224	1861.17		148.836	4677.72		161.552	4672.7		158.963	4672.71		145.808	4657.72		144.545	4677.74
148.135	1859.19		148.783	4672.7		161.502	4667.69		158.853	4667.72		145.815	4652.67		144.485	4672.68
147.968	1857.18		148.664	4667.7		161.238	4662.71		158.808	4662.68		145.764	4647.67		144.585	4667.72
148.136	1855.18		148.565	4662.7		161.235	4657.67		158.894	4657.69		145.635	4642.7		144.366	4662.69
148.02	1853.18		148.392	4657.68		161.206	4652.68		158.731	4652.72		145.533	4637.67		144.199	4657.72
147.941	1851.16		148.478	4652.72		161.058	4647.68		158.512	4647.67		145.538	4632.65		144.165	4652.67
147.879	1849.17		148.353	4647.69		160.976	4642.68		158.45	4642.68		145.327	4627.68		144.052	4647.66
147.826	1847.16		148.208	4642.67		160.857	4637.68		158.415	4637.67		145.218	4622.64		144.113	4642.7
147.861	1845.17		148.221	4637.68		160.963	4632.69		158.189	4632.68		145.068	4617.67		144.019	4637.68
147.747	1843.17		148.244	4632.66		160.806	4627.65		157.976	4627.64		145.081	4612.65		143.802	4632.67
147.777	1841.15		148.032	4627.67		160.698	4622.64		158.13	4622.67		145.126	4607.64		143.776	4627.67
147.849	1839.17		147.927	4622.67		160.47	4617.68		157.98	4617.64		145.091	4602.64		143.702	4622.66
147.68	1837.15		148.016	4617.65		160.498	4612.63		157.895	4612.67		144.824	4597.66		143.655	4617.66
147.612	1835.16		147.937	4612.65		160.338	4607.66		157.764	4607.65		144.641	4592.62		143.584	4612.64
147.607	1833.15		147.992	4607.64		160.391	4602.63		157.662	4602.62		144.617	4587.65		143.547	4607.65
147.54	1831.14		147.622	4602.66		160.196	4597.64		157.695	4597.66		144.597	4582.63		143.489	4602.64
147.622	1829.15		147.652	4597.64		160.23	4592.64		157.773	4592.64		144.458	4577.64		143.212	4597.62
147.513	1827.17		147.597	4592.62		160.103	4587.61		157.461	4587.63		144.466	4572.59		143.313	4592.64
147.343	1825.13		147.473	4587.62		160.135	4582.61		157.426	4582.62		144.341	4567.6		143.228	4587.62
147.308	1823.15		147.283	4582.63		159.906	4577.61		157.402	4577.6		144.374	4562.62		143.092	4582.63
147.164	1821.14		147.225	4577.62		159.843	4572.62		157.421	4572.62		144.101	4557.58		142.911	4577.63
147.334	1819.15		147.272	4572.62		159.746	4567.61		157.185	4567.61		144.044	4552.61		142.852	4572.61
147.146	1817.15		147.054	4567.61		159.774	4562.6		157.096	4562.59		143.988	4547.6		142.792	4567.6
147.178	1815.14		146.915	4562.59		159.652	4557.6		156.978	4557.6		143.963	4542.57		142.791	4562.62
147.166	1813.13		146.986	4557.62		159.673	4552.6		156.966	4552.62		143.627	4537.57		142.511	4557.61
147.188	1811.16		146.962	4552.59		159.452	4547.57		156.705	4547.58		143.826	4532.58		142.534	4552.58
146.97	1809.13		146.809	4547.6		159.367	4542.6		156.761	4542.58		143.885	4527.57		142.455	4547.61
147.067	1807.12		146.668	4542.6		159.364	4537.59		156.778	4537.58		143.584	4522.55		142.404	4542.56
146.812	1805.12		146.632	4537.56		159.153	4532.57		156.652	4532.59		143.403	4517.56		142.201	4537.61
146.789	1803.14		146.7	4532.58		159.257	4527.57		156.427	4527.57		143.3	4512.57		142.228	4532.57
146.709	1801.13		146.548	4527.57		159.075	4522.55		156.44	4522.55		143.343	4507.57		142.221	4527.57
146.747	1799.12		146.348	4522.55		158.879	4517.56		156.416	4517.57		143.279	4502.53		142.098	4522.59
146.676	1797.12		146.4	4517.59		158.843	4512.57		156.294	4512.56		143.116	4497.55		141.991	4517.57
146.686	1795.13		146.244	4512.56		158.911	4507.55		156.068	4507.53		143.138	4492.53		141.968	4512.52
146.454	1793.11		146.21	4507.53		158.734	4502.56		156.01	4502.58		142.908	4487.51		141.773	4507.58
146.435	1791.12		146.153	4502.57		158.613	4497.54		155.997	4497.51		142.876	4482.51		141.631	4502.53
146.365	1789.11		146.017	4497.51		158.638	4492.51		155.821	4492.57		142.725	4477.52		141.457	4497.57
146.418	1787.13		145.837	4492.54		158.606	4487.56		155.715	4487.51		142.618	4472.54		141.562	4492.53
146.296	1785.11		145.83	4487.54		158.455	4482.5		155.775	4482.53		142.499	4467.5		141.396	4487.56
146.345	1783.11		145.724	4482.53		158.367	4477.53		155.714	4477.52		142.531	4462.51		141.386	4482.51
146.293	1781.11		145.678	4477.53		158.195	4472.52		155.626	4472.52		142.481	4457.53		141.311	4477.55
146.401	1779.1		145.698	4472.54		158.184	4467.52		155.426	4467.51		142.409	4452.5		141.235	4472.49
146.086	1777.12		145.532	4467.49		158.148	4462.52		155.413	4462.53		142.226	4447.49		141.121	4467.53
146.081	1775.1		145.309	4462.53		157.988	4457.48		155.321	4457.48		142.214	4442.51		140.87	4462.5
146.154	1773.09		145.221	4457.48		157.856	4452.51		155.372	4452.52		141.921	4437.46		140.737	4457.51
146.116	1771.1		145.32	4452.53		157.908	4447.49		155.009	4447.48		141.926	4432.5		140.747	4452.47
145.886	1769.1		145.166	4447.5		157.711	4442.49		154.946	4442.5		141.925	4427.48		140.702	4447.5
145.937	1767.09		145.104	4442.48		157.599	4437.48		154.852	4437.47		141.756	4422.47		140.671	4442.5
145.994	1765.1		145.019	4437.5		157.54	4432.49		154.837	4432.5		141.728	4417.49		140.49	4437.5
145.91	1763.07		144.904	4432.45		157.472	4427.5		154.619	4427.47		141.673	4412.44		140.424	4432.47
145.736	1761.1		144.793	4427.47		157.399	4422.44		154.646	4422.48		141.514	4407.45		140.348	4427.5
145.763	1759.09		144.738	4422.48		157.366	4417.49		154.581	4417.47		141.405	4402.46		140.293	4422.44
145.755	1757.09		144.672	4417.46		157.078	4412.46		154.528	4412.48		141.206	4397.44		140.067	4417.48
145.741	1755.08		144.744	4412.46		157.312	4407.46		154.312	4407.45		141.271	4392.46		139.983	4412.46
145.687	1753.08		144.634	4407.45		157.081	4402.48		154.209	4402.45		141.201	4387.43		140.093	4407.46
145.706	1751.09		144.462	4402.46		156.872	4397.45		154.299	4397.47		141.163	4382.44		139.889	4402.48
145.603	1749.09		144.344	4397.44		156.782	4392.43		154.254	4392.43		140.97	4377.43		139.764	4397.44
145.526	1747.06		144.399	4392.45		156.732	4387.43		154.017	4387.45		141.046	4372.43		139.738	4392.45
145.218	1745.07		144.167	4387.43		156.709	4382.43		153.939	4382.43		141.003	4367.43		139.674	4387.45
145.339	1743.08		144.276	4382.43		156.567	4377.43		153.863	4377.42		140.799	4362.43		139.351	4382.42
145.373	1741.07		144.164	4377.43		156.453	4372.41		153.901	4372.42		140.755	4357.39		139.39	4377.44
145.329	1739.07		143.886	4372.44		156.589	4367.42		153.702	4367.43		140.481	4352.4		139.152	4372.42
145.306	1737.07		143.855	4367.41		156.486	4362.44		153.538	4362.4		140.681	4347.4		139.182	4367.42
145.177	1735.08		143.876	4362.43		156.365	4357.38		153.571	4357.43		140.399	4342.4		139.097	4362.43
145.228	1733.06		143.717	4357.42		156.31	4352.42		153.48	4352.4		140.295	4337.39		138.967	4357.39
145.12	1731.07		143.695	4352.39		156.144	4347.4		153.382	4347.4		140.282	4332.39		138.889	4352.43
144.966	1729.06		143.638	4347.39		155.98	4342.41		153.298	4342.38		140.115	4327.41		138.912	4347.39
144.825	1727.07		143.567	4342.41		155.909	4337.39		153.152	4337.4		140.069	4322.35		138.76	4342.39
144.845	1725.04		143.514	4337.39		155.811	4332.39		153.186	4332.41		140.031	4317.39		138.586	4337.39
144.894	1723.05		143.37	4332.39		155.635	4327.37		153.164	4327.35		139.909	4312.38		138.493	4332.39
144.685	1721.06		143.33	4327.38		155.521	4322.37		152.925	4322.4		139.726	4307.33		138.413	4327.4
144.677	1719.05		143.075	4322.38		155.496	4317.39		152.778	4317.37		139.645	4302.36		138.271	4322.38
144.722	1717.06		143.061	4317.36		155.411	4312.37		152.729	4312.39		139.496	4297.38		138.227	4317.36
144.817	1715.04		142.996	4312.35		155.237	4307.33		152.641	4307.37		139.484	4292.33		138.18	4312.36
144.474	1713.03		143.013	4307.39		155.206	4302.39		152.651	4302.36		139.54	4287.36		138.199	4307.38
144.571	1711.03		142.835	4302.36		155.027	4297.34		152.758	4297.35		139.265	4282.35		138.043	4302.35
144.559	1709.08		142.787	4297.33		155.07	4292.36		152.689	4292.38		139.213	4277.32		137.839	4297.36
144.36	1707.04		142.855	4292.37		154.828	4287.34		152.201	4287.31		139.201	4272.35		137.752	4292.35
144.364	1705.04		142.649	4287.35		154.819	4282.36		152.116	4282.35		138.964	4267.3		137.919	4287.39
144.27	1703.04		142.442	4282.35		154.779	4277.35		152.325	4277.34		138.893	4262.36		137.605	4282.3
144.266	1701.01		142.581	4277.32		154.477	4272.32		152.138	4272.32		138.8	4257.28		137.604	4277.35
144.211	1699.04		142.531	4272.33		154.518	4267.32		151.874	4267.33		138.766	4252.31		137.575	4272.33
144.023	1697.05		142.373	4267.3		154.346	4262.33		151.927	4262.34		138.627	4247.32		137.45	4267.33
144.107	1695.02		142.201	4262.34		154.337	4257.3		151.772	4257.29		138.597	4242.3		137.342	4262.31
144.045	1693.04		142.06	4257.31		154.253	4252.31		151.758	4252.32		138.345	4237.31		137.227	4257.32
144.119	1691.03		141.974	4252.32		154.349	4247.31		151.555	4247.29		138.356	4232.31		137.258	4252.31
143.969	1689.02		142.087	4247.28		154.089	4242.3		151.559	4242.31		138.177	4227.27		137.044	4247.32
143.902	1687.03		141.846	4242.34		154.031	4237.31		151.473	4237.29		138.104	4222.28		136.986	4242.3
144.01	1685.02		141.903	4237.28		153.925	4232.28		151.439	4232.28		138.091	4217.28		136.777	4237.3
143.994	1683.02		141.784	4232.3		154.013	4227.28		151.155	4227.3		138.174	4212.28		136.782	4232.31
143.9	1681.01		141.856	4227.29		153.824	4222.31		151.133	4222.27		137.921	4207.27		136.654	4227.27
143.837	1679.03		141.508	4222.28		153.751	4217.29		150.909	4217.29		137.992	4202.28		136.51	4222.29
143.692	1677.02		141.651	4217.29		153.663	4212.28		150.913	4212.28		137.75	4197.27		136.543	4217.28
143.752	1675		141.49	4212.25		153.44	4207.26		150.72	4207.27		137.58	4192.25		136.393	4212.28
143.605	1673.02		141.208	4207.27		153.475	4202.26		150.831	4202.28		137.49	4187.22		136.404	4207.27
143.511	1671.01		141.132	4202.27		153.355	4197.27		150.778	4197.26		137.376	4182.27		136.215	4202.26
143.371	1669		141.151	4197.27		153.347	4192.24		150.571	4192.26		137.362	4177.23		136.181	4197.28
143.5	1667		141.129	4192.24		153.119	4187.25		150.465	4187.25		137.192	4172.25		136.131	4192.25
143.47	1665.02		140.935	4187.27		153.169	4182.25		150.318	4182.24		137.101	4167.22		136.047	4187.25
143.335	1662.99		140.838	4182.23		152.86	4177.25		150.231	4177.24		137.173	4162.21		135.898	4182.24
143.306	1661		140.772	4177.27		152.946	4172.24		150.458	4172.24		137.069	4157.26		135.877	4177.22
143.209	1659		140.73	4172.22		152.706	4167.23		150.143	4167.25		136.867	4152.21		135.783	4172.25
143.126	1657		140.678	4167.24		152.786	4162.23		150.16	4162.21		136.818	4147.22		135.737	4167.25
143.024	1655		140.528	4162.23		152.589	4157.22		150.138	4157.21		136.783	4142.2		135.505	4162.2
142.98	1652.99		140.551	4157.23		152.521	4152.2		149.986	4152.24		136.551	4137.18		135.525	4157.24
142.999	1651.01		140.457	4152.2		152.554	4147.21		149.818	4147.19		136.619	4132.23		135.37	4152.22
142.927	1648.98		140.461	4147.23		152.405	4142.21		149.642	4142.22		136.589	4127.18		135.209	4147.21
142.923	1646.99		140.182	4142.2		152.342	4137.22		149.708	4137.21		136.474	4122.18		135.235	4142.2
142.985	1644.96		140.261	4137.21		152.157	4132.22		149.595	4132.21		136.292	4117.19		135.122	4137.21
142.878	1643		140.187	4132.18		152.074	4127.15		149.398	4127.18		136.177	4112.19		135.041	4132.21
142.709	1640.99		140.352	4127.2		152.07	4122.21		149.273	4122.2		136.138	4107.2		134.914	4127.19
142.856	1638.97		140.084	4122.17		151.922	4117.18		149.335	4117.2		135.986	4102.17		134.805	4122.19
142.746	1636.98		139.885	4117.21		151.884	4112.18		149.322	4112.18		135.866	4097.16		134.705	4117.19
142.747	1634.98		139.869	4112.2		151.767	4107.17		149.117	4107.18		135.962	4092.17		134.603	4112.17
142.542	1632.98		140.003	4107.13		151.716	4102.16		149.035	4102.19		135.814	4087.13		134.535	4107.19
142.405	1630.96		139.755	4102.21		151.568	4097.18		148.943	4097.15		135.792	4082.18		134.432	4102.17
142.423	1628.98		139.659	4097.15		151.51	4092.16		148.891	4092.14		135.599	4077.15		134.318	4097.17
142.372	1626.97		139.541	4092.16		151.529	4087.15		148.907	4087.18		135.556	4072.12		134.211	4092.18
142.263	1624.96		139.398	4087.17		151.463	4082.16		148.693	4082.14		135.469	4067.15		134.211	4087.14
142.365	1622.97		139.366	4082.16		151.086	4077.15		148.678	4077.18		135.468	4062.14		134.063	4082.2
142.257	1620.97		139.335	4077.14		151.135	4072.15		148.606	4072.14		135.253	4057.14		134.111	4077.12
142.305	1618.95		139.307	4072.16		151.167	4067.13		148.375	4067.13		135.248	4052.13		133.801	4072.16
142.277	1616.97		139.158	4067.12		151.027	4062.13		148.398	4062.13		134.984	4047.11		133.817	4067.12
142.069	1614.95		139.053	4062.13		150.896	4057.14		148.403	4057.14		134.869	4042.1		133.674	4062.13
142.042	1612.95		139.024	4057.14		150.789	4052.11		148.31	4052.15		134.944	4037.12		133.692	4057.15
142.002	1610.97		139.013	4052.12		150.802	4047.13		148.17	4047.1		134.776	4032.09		133.623	4052.11
141.875	1608.94		138.703	4047.1		150.852	4042.1		148.053	4042.11		134.645	4027.11		133.558	4047.11
141.756	1606.96		138.766	4042.13		150.576	4037.12		147.828	4037.12		134.501	4022.1		133.338	4042.12
141.722	1604.96		138.502	4037.13		150.403	4032.1		147.973	4032.1		134.514	4017.09		133.252	4037.1
141.817	1602.93		138.512	4032.1		150.427	4027.09		147.735	4027.13		134.364	4012.07		133.289	4032.11
141.623	1600.95		138.424	4027.1		150.325	4022.11		147.657	4022.07		134.32	4007.08		133.209	4027.1
141.565	1598.95		138.24	4022.09		150.212	4017.06		147.647	4017.08		134.24	4002.1		133.02	4022.08
141.749	1596.94		138.142	4017.1		150.217	4012.11		147.487	4012.12		134.138	3997.05		132.876	4017.1
141.668	1594.93		138.171	4012.1		150.07	4007.1		147.479	4007.06		134.115	3992.08		132.894	4012.09
141.476	1592.94		138.133	4007.07		150.081	4002.07		147.16	4002.08		134.043	3987.05		132.904	4007.11
141.31	1590.93		138.037	4002.06		149.869	3997.07		147.231	3997.08		133.969	3982.06		132.63	4002.05
141.477	1588.92		138.066	3997.06		149.74	3992.07		147.153	3992.05		133.76	3977.07		132.543	3997.07
141.56	1586.94		138.015	3992.08		149.81	3987.08		146.891	3987.09		133.613	3972.05		132.459	3992.09
141.412	1584.94		137.979	3987.06		149.75	3982.05		146.949	3982.06		133.546	3967.04		132.449	3987.05
141.261	1582.94		137.789	3982.06		149.557	3977.04		146.93	3977.06		133.488	3962.05		132.114	3982.08
141.215	1580.92		137.633	3977.06		149.424	3972.08		146.875	3972.04		133.569	3957.04		132.016	3977.05
141.306	1578.94		137.754	3972.05		149.281	3967.03		146.633	3967.03		133.403	3952.03		132.046	3972.05
141.191	1576.92		137.616	3967.05		149.211	3962.04		146.627	3962.05		133.386	3947.03		131.924	3967.06
141.185	1574.92		137.328	3962.05		149.085	3957.03		146.614	3957.02		133.215	3942.03		131.911	3962.03
141.095	1572.92		137.418	3957.03		148.919	3952.04		146.385	3952.04		133.026	3937.01		131.72	3957.06
141.05	1570.9		137.356	3952.03		149.122	3947.03		146.201	3947.02		133.092	3932.03		131.861	3952
140.985	1568.92		137.288	3947.02		148.909	3942.04		146.256	3942.01		132.88	3927.01		131.888	3947.01
140.746	1566.92		137.06	3942.04		148.724	3937.03		146.025	3937.03		132.893	3922		131.535	3942.05
140.767	1564.91		137.014	3937.02		148.711	3932		146.123	3932.02		132.821	3916.98		131.434	3937.01
140.738	1562.92		136.972	3932.01		148.669	3927		145.859	3927.03		132.553	3912.01		131.422	3932.02
140.604	1560.89		136.953	3927		148.641	3922		145.862	3921.98		132.496	3906.98		131.424	3927.01
140.621	1558.91		136.85	3922.02		148.452	3917		145.699	3916.99		132.366	3901.98		131.163	3922
140.509	1556.91		136.66	3917		148.309	3912		145.719	3911.99		132.36	3896.98		131.001	3917.02
140.524	1554.91		136.645	3912.01		148.205	3907		145.659	3906.99		132.276	3891.98		130.958	3911.98
140.417	1552.88		136.567	3906.97		148.237	3901.97		145.461	3901.99		132.086	3886.98		131.093	3907
140.484	1550.91		136.551	3901.98		147.979	3896.97		145.449	3896.99		132.073	3881.97		130.749	3901.96
140.476	1548.9		136.439	3896.99		147.861	3891.97		145.438	3891.96		132.169	3876.96		130.678	3897
140.31	1546.91		136.292	3891.99		147.933	3886.99		145.197	3886.99		131.963	3871.95		130.641	3892
140.243	1544.89		136.338	3886.93		148.019	3881.96		145.188	3881.96		131.77	3866.95		130.649	3886.96
140.116	1542.89		136.212	3881.98		147.75	3876.96		145.031	3876.95		131.598	3861.94		130.586	3881.97
139.994	1540.9		136.019	3876.97		147.655	3871.97		145.025	3871.96		131.674	3856.96		130.457	3876.97
140.054	1538.9		135.998	3871.95		147.549	3866.94		144.858	3866.95		131.451	3851.94		130.335	3871.95
140.019	1536.86		135.923	3866.96		147.502	3861.94		144.802	3861.94		131.372	3846.94		130.284	3866.93
139.979	1534.91		135.855	3861.91		147.406	3856.95		144.608	3856.94		131.359	3841.92		130.107	3861.96
140.005	1532.87		135.71	3856.95		147.094	3851.95		144.643	3851.94		131.327	3836.92		129.912	3856.95
139.873	1530.9		135.58	3851.94		147.16	3846.91		144.426	3846.94		131.197	3831.94		129.78	3851.96
139.786	1528.88		135.688	3846.93		147.091	3841.94		144.427	3841.93		130.869	3826.92		129.859	3846.92
139.724	1526.88		135.682	3841.91		146.991	3836.94		144.366	3836.93		130.842	3821.89		129.83	3841.94
139.801	1524.88		135.319	3836.92		146.799	3831.9		144.241	3831.92		130.662	3816.92		129.642	3836.92
139.793	1522.87		135.326	3831.93		146.795	3826.94		144.144	3826.92		130.58	3811.89		129.488	3831.94
139.669	1520.88		135.176	3826.92		146.59	3821.89		143.966	3821.92		130.516	3806.92		129.619	3826.9
139.672	1518.87		135.236	3821.91		146.51	3816.91		143.989	3816.87		130.46	3801.87		129.389	3821.9
139.639	1516.87		135.004	3816.89		146.576	3811.9		144.018	3811.9		130.495	3796.91		129.146	3816.91
139.546	1514.88		135.035	3811.9		146.249	3806.91		143.731	3806.9		130.281	3791.87		129.204	3811.9
139.399	1512.85		134.959	3806.89		146.301	3801.89		143.693	3801.89		130.207	3786.87		129.099	3806.91
139.393	1510.88		134.745	3801.93		146.213	3796.89		143.453	3796.89		130.167	3781.88		128.969	3801.86
139.348	1508.86		134.683	3796.86		145.913	3791.88		143.267	3791.91		130.04	3776.9		129.034	3796.92
139.228	1506.87		134.734	3791.87		146.028	3786.88		143.215	3786.84		129.939	3771.83		128.852	3791.86
139.29	1504.85		134.59	3786.9		145.781	3781.87		143.257	3781.89		129.787	3766.87		128.923	3786.88
139.204	1502.87		134.462	3781.87		145.821	3776.87		143.142	3776.87		129.715	3761.87		128.641	3781.9
139.053	1500.85		134.348	3776.88		145.644	3771.87		143.07	3771.87		129.678	3756.85		128.57	3776.86
139.086	1498.85		134.393	3771.85		145.611	3766.86		143.02	3766.87		129.482	3751.84		128.515	3771.87
139.032	1496.85		134.315	3766.86		145.676	3761.86		142.981	3761.84		129.514	3746.84		128.36	3766.86
138.941	1494.83		134.033	3761.85		145.404	3756.85		142.823	3756.84		129.515	3741.84		128.106	3761.85
138.899	1492.87		133.982	3756.86		145.238	3751.85		142.775	3751.85		129.267	3736.85		128.137	3756.88
138.919	1490.85		133.89	3751.87		145.245	3746.83		142.758	3746.84		129.252	3731.81		128.045	3751.81
138.846	1488.85		133.805	3746.82		145.274	3741.84		142.61	3741.83		128.959	3726.83		128.031	3746.86
138.705	1486.84		133.868	3741.86		145.044	3736.84		142.441	3736.83		129.022	3721.84		127.884	3741.84
138.706	1484.83		133.741	3736.83		144.747	3731.83		142.277	3731.84		128.83	3716.79		127.743	3736.84
138.7	1482.84		133.661	3731.83		144.756	3726.83		142.095	3726.82		128.857	3711.79		127.619	3731.83
138.72	1480.84		133.726	3726.82		144.916	3721.82		142.017	3721.82		128.751	3706.83		127.692	3726.82
138.542	1478.85		133.554	3721.82		144.77	3716.81		142.054	3716.81		128.708	3701.8		127.486	3721.82
138.534	1476.83		133.371	3716.82		144.552	3711.8		142.094	3711.8		128.495	3696.79		127.345	3716.8
138.361	1474.83		133.413	3711.81		144.527	3706.81		141.801	3706.81		128.596	3691.8		127.338	3711.84
138.378	1472.83		133.284	3706.77		144.512	3701.8		141.886	3701.8		128.385	3686.78		127.312	3706.78
138.369	1470.84		133.115	3701.82		144.123	3696.79		141.771	3696.79		128.214	3681.78		127.108	3701.78
138.365	1468.82		132.985	3696.79		144.327	3691.82		141.9	3691.79		128.179	3676.8		127.086	3696.81
138.262	1466.83		132.992	3691.8		144.043	3686.77		141.661	3686.78		128.011	3671.76		126.855	3691.77
137.946	1464.83		132.762	3686.79		144.16	3681.78		141.423	3681.8		127.845	3666.78		126.897	3686.81
138.04	1462.81		132.74	3681.78		143.923	3676.77		141.461	3676.77		127.915	3661.75		126.799	3681.8
138.073	1460.83		132.538	3676.77		143.988	3671.77		141.273	3671.78		127.773	3656.76		126.645	3676.75
138.171	1458.82		132.59	3671.76		143.738	3666.77		141.013	3666.76		127.678	3651.76		126.561	3671.77
138.056	1456.82		132.566	3666.76		143.844	3661.76		141.049	3661.76		127.429	3646.76		126.535	3666.79
137.979	1454.81		132.678	3661.75		143.682	3656.78		140.998	3656.77		127.465	3641.73		126.325	3661.74
137.808	1452.81		132.316	3656.78		143.614	3651.76		140.872	3651.74		127.296	3636.73		126.197	3656.77
137.764	1450.82		132.29	3651.75		143.371	3646.74		140.704	3646.77		127.256	3631.74		126.105	3651.77
137.651	1448.81		132.202	3646.75		143.33	3641.74		140.767	3641.73		127.083	3626.74		126.144	3646.75
137.619	1446.8		132.186	3641.74		143.355	3636.74		140.72	3636.74		127.112	3621.74		125.865	3641.73
137.544	1444.81		132.136	3636.73		142.99	3631.75		140.553	3631.72		126.97	3616.72		125.868	3636.74
137.581	1442.8		131.974	3631.73		142.957	3626.71		140.407	3626.74		126.926	3611.72		125.855	3631.75
137.398	1440.8		131.815	3626.71		143.017	3621.74		140.278	3621.72		126.778	3606.71		125.879	3626.73
137.35	1438.81		131.857	3621.76		142.907	3616.71		140.178	3616.72		126.787	3601.7		125.662	3621.71
137.337	1436.8		131.889	3616.7		142.775	3611.73		140.145	3611.73		126.659	3596.7		125.465	3616.74
137.332	1434.79		131.69	3611.72		142.79	3606.71		140.124	3606.72		126.579	3591.69		125.405	3611.68
137.236	1432.8		131.516	3606.72		142.638	3601.71		139.878	3601.71		126.478	3586.71		125.46	3606.71
137.088	1430.81		131.589	3601.72		142.521	3596.7		139.918	3596.72		126.344	3581.69		125.362	3601.74
137.02	1428.79		131.369	3596.7		142.358	3591.7		139.847	3591.69		126.286	3576.69		125.169	3596.68
137.073	1426.79		131.418	3591.71		142.234	3586.71		139.787	3586.7		126.143	3571.68		125.059	3591.71
136.911	1424.8		131.082	3586.68		142.428	3581.69		139.759	3581.69		125.994	3566.71		124.999	3586.68
136.954	1422.79		131.093	3581.69		142.192	3576.67		139.545	3576.68		126.069	3561.64		124.868	3581.7
137.002	1420.78		131.003	3576.7		142.007	3571.69		139.467	3571.67		125.973	3556.68		124.851	3576.68
136.977	1418.77		130.996	3571.67		142.035	3566.66		139.427	3566.68		125.947	3551.66		124.862	3571.68
136.608	1416.82		130.826	3566.66		141.991	3561.67		139.269	3561.68		125.687	3546.66		124.68	3566.69
136.72	1414.77		130.82	3561.68		141.741	3556.67		139.228	3556.66		125.523	3541.66		124.647	3561.66
136.768	1412.76		130.709	3556.65		141.73	3551.67		139.201	3551.67		125.489	3536.63		124.475	3556.69
136.733	1410.77		130.778	3551.65		141.568	3546.64		139.117	3546.67		125.388	3531.66		124.312	3551.66
136.633	1408.78		130.521	3546.69		141.573	3541.67		138.94	3541.64		125.331	3526.63		124.28	3546.66
136.447	1406.78		130.467	3541.64		141.44	3536.65		138.861	3536.66		125.185	3521.63		124.037	3541.65
136.416	1404.78		130.454	3536.65		141.394	3531.64		138.777	3531.63		125.285	3516.64		123.957	3536.64
[truncated: 707 more rows]

## Sheet: Supplementary Fig. 8a
	Transmission [dBm]
Wavelength [nm]	As-printed (component 1)	As-printed (component 2)	150 °C (component 1)	150 °C (component 2)	300 °C (component 1)	300 °C (component 2)	900 °C (component 1)	900 °C (component 2)
1457	-60.069	-61.425	-44.255	-63.526	-54.324	-51.63	-52.615	-46.75
1457.12	-59.485	-61.175	-44.228	-62.223	-54.357	-51.616	-52.903	-46.857
1457.25	-58.933	-62.089	-44.203	-63.307	-54.573	-51.559	-53.193	-47.026
1457.38	-59.808	-62.573	-44.158	-63.092	-54.614	-51.854	-53.596	-47.166
1457.5	-60.152	-61.144	-44.172	-61.95	-54.88	-51.854	-54.259	-47.346
1457.62	-61.29	-62.695	-44.203	-61.84	-54.654	-51.891	-54.796	-47.539
1457.75	-61.86	-63.527	-44.207	-61.104	-54.545	-52.153	-54.683	-47.755
1457.88	-63.045	-62.692	-44.203	-59.333	-54.869	-52.4	-54.802	-47.851
1458	-63.902	-61.374	-44.183	-58.614	-55.032	-52.606	-55.414	-47.934
1458.12	-63.635	-61.051	-44.202	-58.468	-55.599	-52.949	-54.962	-48.095
1458.25	-62.497	-60.627	-44.247	-57.909	-54.623	-53.008	-55.043	-48.251
1458.38	-62.133	-62.424	-44.254	-57.568	-54.315	-53.074	-54.717	-48.475
1458.5	-61.34	-61.967	-44.247	-56.938	-54.639	-53.335	-54.804	-48.666
1458.62	-61.529	-60.859	-44.281	-56.564	-54.627	-53.95	-54.306	-48.883
1458.75	-64.128	-60.488	-44.353	-56.532	-54.687	-54.355	-53.734	-49.239
1458.88	-63.556	-61.965	-44.352	-56.214	-54.625	-54.313	-53.349	-49.453
1459	-61.832	-63.27	-44.379	-55.94	-54.748	-54.084	-52.875	-49.591
1459.12	-64.36	-64.995	-44.352	-55.352	-54.583	-54.082	-52.384	-50.027
1459.25	-64.794	-65.289	-44.358	-54.905	-54.259	-54.558	-51.902	-50.301
1459.38	-65.049	-63.527	-44.361	-54.821	-54.105	-54.862	-51.376	-50.532
1459.5	-64.214	-62.204	-44.456	-54.946	-54.556	-54.618	-50.781	-51.034
1459.62	-63.583	-62.787	-44.452	-54.51	-54.453	-54.717	-50.546	-51.334
1459.75	-67.667	-63.194	-44.477	-54.433	-54.508	-54.818	-50.296	-51.598
1459.88	-66.805	-62	-44.458	-54.575	-54.838	-54.618	-49.994	-52.178
1460	-64.324	-61.972	-44.41	-54.36	-54.746	-55.071	-49.581	-52.812
1460.12	-62.884	-65.877	-44.453	-54.102	-54.844	-54.626	-49.227	-53.184
1460.25	-62.235	-66.746	-44.516	-53.883	-54.645	-54.78	-48.908	-53.305
1460.38	-61.276	-64.204	-44.448	-53.598	-54.89	-55.017	-48.685	-53.572
1460.5	-63.256	-63.39	-44.411	-53.32	-55.057	-54.826	-48.521	-54.445
1460.62	-67.667	-62.733	-44.473	-53.343	-55.634	-54.133	-48.472	-54.69
1460.75	-64.683	-61.173	-44.444	-53.421	-55.22	-54.507	-48.383	-54.696
1460.88	-61.841	-61.66	-44.398	-52.704	-55.688	-54.79	-48.278	-55.669
1461	-63.135	-63.099	-44.454	-52.557	-55.973	-54.604	-48.19	-56.491
1461.12	-63.702	-62.772	-44.453	-52.752	-55.747	-54.421	-48.051	-56.184
1461.25	-62.16	-62.465	-44.469	-52.609	-55.716	-54.386	-47.922	-56.911
1461.38	-61.589	-62.17	-44.527	-52.346	-55.562	-54.515	-47.881	-57.241
1461.5	-60.164	-60.758	-44.712	-52.046	-56.128	-54.904	-47.786	-58.205
1461.62	-60.057	-61.251	-44.716	-51.883	-56.277	-55.16	-47.775	-57.772
1461.75	-59.504	-62.159	-44.905	-51.788	-56.614	-55.341	-47.692	-58.159
1461.88	-59.016	-60.699	-45.035	-51.793	-56.002	-55.667	-47.612	-58.866
1462	-58.468	-61.021	-45.192	-51.638	-56.103	-55.632	-47.515	-58.246
1462.12	-58.753	-60.48	-45.218	-51.156	-57.599	-55.631	-47.408	-58.142
1462.25	-58.801	-61.752	-45.471	-50.918	-56.574	-55.99	-47.307	-59.046
1462.38	-58.045	-64.626	-45.546	-50.972	-55.142	-55.828	-47.204	-58.94
1462.5	-58.116	-62.219	-45.764	-50.896	-56.727	-56.519	-47.083	-58.374
1462.62	-58.681	-61.023	-45.963	-50.818	-57.756	-54.869	-46.931	-58.389
1462.75	-57.28	-61.918	-46.158	-50.854	-57.663	-56.226	-46.815	-58.085
1462.88	-56.269	-61.334	-46.368	-51.065	-57.409	-56.251	-46.746	-57.175
1463	-56.69	-61.525	-46.618	-50.751	-58.763	-55.931	-46.699	-56.343
1463.12	-56.653	-62.443	-46.904	-50.825	-58.461	-55.875	-46.644	-55.824
1463.25	-56.422	-61.567	-47.144	-50.837	-59.283	-56.097	-46.533	-55.267
1463.38	-55.859	-60.698	-47.204	-50.723	-60.549	-55.783	-46.377	-54.89
1463.5	-55.416	-60.001	-47.526	-50.799	-58.582	-55.78	-46.338	-54.738
1463.62	-55.477	-59.99	-47.895	-50.935	-59.525	-55.685	-46.312	-54.195
1463.75	-55.314	-60.678	-48.163	-50.773	-59.663	-55.266	-46.197	-53.771
1463.88	-55.266	-61.717	-48.384	-50.886	-60.027	-56.035	-46.086	-53.24
1464	-55.05	-61.015	-48.591	-50.88	-59.275	-54.833	-46.026	-52.469
1464.12	-54.761	-60.949	-48.851	-51.006	-61.474	-54.739	-45.896	-52.212
1464.25	-55.091	-61.783	-49.191	-51.202	-62.048	-54.863	-45.81	-51.982
1464.38	-54.999	-62.539	-49.228	-51.226	-60.809	-54.254	-45.681	-51.533
1464.5	-54.645	-63.716	-49.395	-51.36	-59.961	-54.237	-45.627	-51.2
1464.62	-54.886	-62.653	-49.733	-51.457	-62.302	-54.371	-45.7	-50.874
1464.75	-55.083	-61.202	-49.838	-51.827	-66.208	-54.041	-45.594	-50.708
1464.88	-55.541	-60.577	-50.084	-51.803	-64.349	-53.658	-45.395	-50.403
1465	-55.33	-62	-50.286	-52.25	-61.003	-53.197	-45.299	-50.024
1465.12	-55.07	-63.927	-50.174	-52.497	-61.1	-52.801	-45.344	-49.742
1465.25	-55.059	-64.598	-50.322	-52.648	-63.749	-52.656	-45.202	-49.844
1465.38	-55.293	-63.071	-50.305	-52.55	-64.572	-52.402	-45.091	-49.505
1465.5	-55.511	-63.162	-50.283	-52.791	-62.114	-52.268	-44.969	-49.196
1465.62	-55.443	-62.055	-50.169	-53.278	-63.799	-51.949	-44.85	-49.04
1465.75	-55.224	-61.969	-50.021	-53.837	-63.075	-51.895	-44.806	-48.828
1465.88	-55.424	-64.344	-49.732	-54.578	-65.814	-51.604	-44.68	-48.679
1466	-55.242	-62.628	-49.559	-55.016	-64.683	-51.498	-44.575	-48.455
1466.12	-54.887	-60.422	-49.266	-54.715	-65.764	-51.318	-44.512	-48.341
1466.25	-55.186	-59.484	-49.309	-55.242	-62.534	-51.467	-44.526	-48.118
1466.38	-55.115	-60.913	-48.991	-55.79	-62.826	-51.388	-44.463	-47.937
1466.5	-55.226	-61.495	-48.707	-56.011	-62.442	-51.136	-44.407	-47.837
1466.62	-55.377	-60.47	-48.511	-56.648	-61.063	-50.951	-44.256	-47.669
1466.75	-55.296	-61.596	-48.179	-56.243	-61.437	-51.111	-44.24	-47.485
1466.88	-55.129	-61.647	-47.944	-57.874	-62.323	-50.905	-44.211	-47.402
1467	-54.763	-61.042	-47.687	-58.143	-61.27	-50.793	-44.122	-47.261
1467.12	-54.545	-60.415	-47.567	-59.118	-59.443	-50.543	-44.087	-47.097
1467.25	-54.515	-59.96	-47.309	-61.38	-60.741	-50.403	-44.067	-46.875
1467.38	-54.816	-59.072	-47.009	-64.48	-61.782	-50.345	-44.001	-46.78
1467.5	-54.785	-59.383	-46.724	-66.132	-59.998	-50.579	-44.065	-46.754
1467.62	-54.697	-60.227	-46.643	-61.761	-59.887	-50.369	-44.015	-46.619
1467.75	-54.824	-60.14	-46.517	-60.785	-58.909	-50.456	-43.961	-46.598
1467.88	-54.486	-59.322	-46.49	-65.265	-58.152	-50.476	-44.032	-46.513
1468	-54.617	-58.919	-46.372	-67.667	-59.374	-50.25	-44.123	-46.366
1468.12	-54.747	-58.843	-46.204	-66.851	-59.054	-50.326	-44.032	-46.319
1468.25	-54.565	-59.319	-46.15	-64.318	-59.295	-50.342	-44.12	-46.263
1468.38	-54.683	-58.916	-46.049	-66.776	-59.2	-50.377	-44.12	-46.214
1468.5	-54.579	-58.012	-46.007	-65.85	-58.467	-50.297	-44.105	-46.164
1468.62	-54.404	-58.308	-45.834	-67.219	-57.831	-50.449	-44.102	-46.049
1468.75	-54.485	-58.573	-45.76	-67.667	-57.569	-50.519	-44.209	-46.056
1468.88	-54.541	-58.701	-45.643	-67.667	-57.688	-50.379	-44.269	-45.947
1469	-54.455	-58.501	-45.576	-65.303	-58.188	-50.201	-44.266	-45.957
1469.12	-54.373	-57.581	-45.531	-64.566	-58.142	-50.557	-44.29	-45.943
1469.25	-54.23	-58.292	-45.509	-66.979	-58.117	-50.506	-44.381	-45.807
1469.38	-54.155	-59.84	-45.42	-66.736	-57.4	-50.397	-44.374	-45.859
1469.5	-54.434	-59.653	-45.331	-67.477	-56.822	-50.297	-44.443	-45.806
1469.62	-54.603	-58.369	-45.263	-63.814	-56.929	-50.349	-44.432	-45.703
1469.75	-54.77	-57.97	-45.216	-63.228	-56.887	-50.305	-44.697	-45.803
1469.88	-54.892	-59.16	-45.193	-61.56	-56.625	-50.42	-44.92	-45.818
1470	-55.02	-59.141	-45.114	-59.287	-57.214	-50.242	-44.926	-45.819
1470.12	-54.934	-58.642	-45.156	-60.539	-56.877	-50.34	-45.016	-45.737
1470.25	-54.962	-59.811	-45.126	-59.673	-56.697	-50.325	-45.141	-45.771
1470.38	-55.065	-59.026	-45.044	-59.123	-56.215	-50.368	-45.239	-45.806
1470.5	-55.216	-58.373	-45.04	-60.253	-56.163	-50.217	-45.295	-45.816
1470.62	-55.407	-58.653	-45.016	-61.238	-56.454	-50.046	-45.365	-45.799
1470.75	-55.458	-58.416	-45.012	-58.362	-55.899	-50.18	-45.584	-45.84
1470.88	-55.865	-58.442	-44.925	-59.908	-56.79	-50.176	-45.637	-45.845
1471	-56.233	-58.832	-44.934	-59.321	-56.26	-50.258	-45.722	-45.767
1471.12	-56.121	-59.44	-44.873	-60.74	-55.918	-50.324	-45.953	-45.789
1471.25	-56.209	-58.886	-44.83	-60.606	-55.882	-50.28	-46.247	-45.812
1471.38	-56.648	-58.503	-44.684	-62.112	-55.774	-50.038	-46.436	-45.851
1471.5	-56.734	-59.611	-44.618	-62.747	-55.438	-50.148	-46.741	-45.852
1471.62	-57.416	-59.211	-44.485	-64.273	-55.474	-50.13	-47.073	-45.819
1471.75	-57.683	-58.59	-44.364	-62.852	-55.619	-50.188	-47.137	-45.939
1471.88	-58.114	-60.14	-44.221	-62.714	-55.435	-50.15	-47.59	-45.938
1472	-58.613	-61.442	-44.068	-60.58	-55.069	-50.371	-47.85	-45.859
1472.12	-58.373	-63.4	-43.953	-63.304	-54.935	-50.227	-48.147	-45.933
1472.25	-58.34	-62.357	-43.888	-62.641	-55.363	-50.242	-48.564	-46.066
1472.38	-59.031	-60.239	-43.73	-63.197	-54.902	-50.158	-48.969	-46.031
1472.5	-59.225	-61.355	-43.598	-65.596	-54.536	-50.464	-49.458	-46.104
1472.62	-59.118	-61.676	-43.514	-65.4	-54.784	-50.422	-49.833	-46.313
1472.75	-59.578	-60.905	-43.448	-67.222	-55.194	-50.467	-50.439	-46.33
1472.88	-59.981	-60.331	-43.371	-62.487	-55.718	-50.68	-51.163	-46.298
1473	-60.008	-60.888	-43.339	-62.248	-54.72	-50.753	-51.815	-46.46
1473.12	-61.396	-61.541	-43.321	-66.405	-55.366	-50.757	-52.365	-46.612
1473.25	-65.996	-61.051	-43.305	-67.667	-55.164	-51.093	-52.919	-46.796
1473.38	-65.65	-61.865	-43.319	-62.657	-55.245	-51.294	-53.713	-46.907
1473.5	-64.175	-60.388	-43.324	-62.138	-55.629	-51.305	-54.783	-47.098
1473.62	-62.869	-59.339	-43.353	-61.943	-55.322	-51.383	-55.813	-47.145
1473.75	-63.39	-60.263	-43.419	-62.062	-55.422	-51.633	-57.266	-47.335
1473.88	-66.409	-60.783	-43.5	-59.957	-55.404	-51.8	-57.669	-47.547
1474	-66.42	-59.966	-43.459	-59.83	-55.923	-51.965	-57.88	-47.664
1474.12	-64.969	-59.856	-43.494	-59.905	-55.847	-51.791	-59.519	-47.882
1474.25	-65.464	-60.43	-43.542	-60.095	-56.006	-52.356	-59.286	-48.037
1474.38	-66.274	-60.069	-43.62	-59.707	-55.294	-52.364	-59.522	-48.102
1474.5	-65.617	-60.597	-43.67	-59.689	-55.373	-53.34	-59.085	-48.287
1474.62	-63.627	-61.783	-43.717	-58.536	-56.592	-53.566	-58.711	-48.551
1474.75	-64.414	-61.883	-43.747	-57.658	-56.27	-53.675	-59.409	-48.724
1474.88	-62.855	-60.825	-43.852	-57.5	-55.633	-53.53	-59.098	-48.838
1475	-61.78	-60.779	-43.935	-57.438	-55.876	-53.706	-57.829	-48.894
1475.12	-62.152	-61.866	-44.025	-56.16	-55.52	-54.665	-57.484	-49.121
1475.25	-61.499	-63.626	-44.113	-55.708	-55.813	-54.773	-57.54	-49.343
1475.38	-61.752	-63.74	-44.198	-55.284	-55.907	-55.523	-56.01	-49.42
1475.5	-61.788	-63.481	-44.265	-55.567	-56.671	-54.687	-54.985	-49.586
1475.62	-61.607	-61.73	-44.378	-55.401	-56.22	-55.324	-54.81	-49.732
1475.75	-61.027	-60.67	-44.49	-55.514	-56.343	-55.924	-54.123	-49.881
1475.88	-61.397	-60.565	-44.591	-55.333	-56.883	-57.355	-53.482	-50.072
1476	-62.811	-60.271	-44.676	-55.066	-56.861	-56.692	-52.868	-50.381
1476.12	-63.331	-61.233	-44.745	-55.118	-56.808	-56.395	-52.512	-50.695
1476.25	-61.162	-60.706	-44.836	-55.217	-57.517	-56.98	-52.051	-50.939
1476.38	-59.49	-59.715	-44.857	-55.286	-56.516	-56.96	-51.623	-51.173
1476.5	-60.224	-59.156	-44.941	-55.038	-56.409	-56.618	-51.159	-51.511
1476.62	-61.919	-59.802	-44.997	-54.806	-57.765	-56.131	-50.87	-51.852
1476.75	-60.938	-60.512	-44.971	-55.065	-56.907	-56.613	-50.696	-52.22
1476.88	-59.449	-59.946	-44.926	-55.305	-56.806	-55.53	-50.215	-52.587
1477	-58.852	-59.969	-44.901	-54.892	-57.637	-55.812	-49.849	-53.002
1477.12	-59.069	-60.442	-44.89	-54.934	-56.918	-55.726	-49.578	-53.303
1477.25	-59.424	-60.562	-44.944	-54.273	-58.04	-55.469	-49.329	-53.813
1477.38	-58.697	-59.994	-44.894	-54.512	-59.679	-55.307	-49.079	-54.538
[truncated: 837 more rows]

## Sheet: Supplementary Fig. 8b
	Transmission [dBm]
[truncated: 1,002 more rows]

## Sheet: Supplementary Fig. 14
532 nm			405 nm
[truncated: 4,737 more rows]
